# Supplementary material for: Suppressing chlorophyll degradation by silencing OsNYC3 improves rice resistance to Rhizoctonia solani, the causal agent of sheath blight
Source: Plant Biotechnol J. 2021 Oct 20;20(2):335–49. doi: 10.1111/pbi.13715 (PMC8753359; doi:10.1111/pbi.13715)
Supplement: Supplementary file 2 — Table S1 The correlation coefficient between biological replicates of each detected group. Table S2 List of differentially expressed probes of YSBR1 and Lemont under R. solani infection. Table S3 List of differentially expressed genes (DEGs) involving with general defence response. Table S4 List of DEGs involving a photosynthetic and antioxidant defence system. Table S5 qRT‐PCR primers used in the present study. [file PBI-20-335-s002.xlsx]

## Sheet: Table S1
Table S1 The correlation coefficient between biological replicates of each detected groups
Cultivars	Time	Correlation coefficient
		R. solani			Mock
		R1-R2	R1-R3	R2-R3	R1-R2	R1-R3	R2-R3
YSBR1	10 h	0.9933	0.9954	0.9954	0.9732	0.9702	0.987
	20 h	0.9764	0.9713	0.9941	0.9894	0.9893	0.9904
Lemont	10 h	0.9911	0.9872	0.9897	0.9914	0.9903	0.9881
	20 h	0.9723	0.9778	0.986	0.9899	0.9928	0.984

## Sheet: Table S2
Table S2. List of differentially expressed probes of YSBR1 and Lemont under R.solani infecion.
Probe Set ID	Gene Symbol	ENTREZ_GENE_ID	LOC_Os	Fold Change				Functional annotation
				LEI10 vs LEM10	LEI20 vs LEM20	YSI10 vs YSM10	YSI20 vs YSM20
Os.3808.4.S1_x_at	Os01g0186900	4325662	LOC_Os01g09220.1				0.0908733	putative nuclease HARBI1（LOC4325662）
Os.2404.1.S1_at	Os10g0555600	4349347	LOC_Os10g40700.1				0.162668	expansin-B6(LOC4349347)
Os.6976.1.S1_s_at	Os03g0126000	4331468	LOC_Os03g03450.1				0.210224	anthranilate phosphoribosyltransferase, chloroplastic(LOC4331468)
Os.15284.1.S1_at	Os07g0680600	4344298	LOC_Os07g48280.1				0.213159	uncharacterized protein At5g05190(LOC4344298)
Os.6671.2.S1_x_at	Os05g0476700	4339101	LOC_Os05g39930.1				0.239816	U-box domain-containing protein 16(LOC4339101)
Os.28427.1.S2_a_at	Os05g0217800	4338119	LOC_Os05g12640.1				0.255607	BURP domain-containing protein 2(LOC4338119)
OsAffx.22181.1.S1_s_at	Os01g0278000		LOC_Os01g17050.1				0.262429	VQ domain containing protein （OsVQ1）
Os.7602.1.S1_at	Os02g0658800	4330213	LOC_Os02g44108	0.493116	0.450625		0.271684	expansin-B11(LOC4330213)
Os.20851.1.A1_x_at	Os02g0772100		None				0.273573
Os.6786.1.S1_a_at	Os10g0555900	4349349	LOC_Os10g40720.1		0.297302		0.285191	expansin-B3(LOC4349349)
Os.32721.1.S1_at	Os01g0734600	4324165	LOC_Os01g53330	0.327598	0.251739		0.287175	anthocyanidin 5,3-O-glucosyltransferase(LOC4324165)
Os.17058.1.S1_at	Os06g0693100	4341916	LOC_Os06g47800.1				0.301452	putative disease resistance protein RGA3(LOC4341916)
Os.4644.1.S1_at	Os01g0823100	4327568	LOC_Os01g60770.1				0.316439	expansin-A2(LOC4327568)
OsAffx.23593.1.S1_s_at	Os01g0582600	4324200	LOC_Os01g40070.1				0.323088	putative nuclease HARBI1(LOC4324200)
Os.49591.1.S1_at	Os03g0152000	4331647	LOC_Os03g05750.1				0.329877	uncharacterized LOC4331647(LOC4331647)
Os.26079.1.S1_at	Os02g0739400	4330672	LOC_Os02g50600.1				0.336808	probable galacturonosyltransferase-like 9(LOC4330672)
Os.2010.1.S1_at	Os01g0591300	4326376	LOC_Os01g40870.1				0.351111	aldehyde dehydrogenase family 2 member C4(LOC4326376)
Os.23224.1.S1_at	Os06g0517700	4341158	LOC_Os06g32600.1				0.355766	leaf-specific thionin(LOC4341158)
Os.12201.2.S1_at	Os09g0451400	4347225	LOC_Os09g27820.1		0.301452		0.358489	1-aminocyclopropane-1-carboxylate oxidase 1(LOC4347225)
Os.10058.1.S1_at	Os05g0380900	4338633	LOC_Os05g31620.1				0.371131	probable calcium-binding protein CML15(LOC4338633)
Os.11724.2.S2_s_at	Os06g0354700	4340988	LOC_Os06g24730		0.54151		0.384219	pheophytinase, chloroplastic(LOC4340988)
Os.38235.2.S1_x_at	Os04g0612500	10727829	LOC_Os04g52260.1		0.343885		0.392292	36.4 kDa proline-rich protein-like (LOC107278293)
Os.22651.1.S1_at	Os04g0657300	4337261	LOC_Os04g56230.1		0.34151		0.400535	farnesyl pyrophosphate synthase 2(LOC4337261)
Os.6085.1.S1_at	Os05g0545400	4339497	LOC_Os05g46760.1				0.400535	mitogen-activated protein kinase kinase kinase 2(LOC4339497)
Os.8276.1.S1_at	Os02g0673100	4330288	LOC_Os02g45160.1	1.72907			0.403321	aluminum-activated malate transporter 10(LOC4330288)
Os.9346.1.S1_at	Os03g0103200	4331302	LOC_Os03g01300.1				0.403321	cortical cell-delineating protein(LOC4331302)
Os.10829.1.S1_at	Os01g0134500	4325687	LOC_Os01g04260.1		0.484981		0.405002	delta(7)-sterol-C5(6)-desaturase(LOC4325687)
Os.8158.1.S1_at	Os02g0791500	4330975	LOC_Os02g54890.1		0.562529		0.408951	UDP-glucuronate 4-epimerase 1(LOC4330975)
Os.7901.1.S1_at	Os04g0685300	4337461	LOC_Os04g58850.1		0.51132		0.411796	protein YLS9(LOC4337461)
Os.36767.1.S1_at	Os01g0135700	4325693	LOC_Os01g04330.1				0.423373	probable calcium-binding protein CML16(LOC4325693)
Os.17494.2.S1_at	Os06g0476200	4341038	LOC_Os06g28194.1		0.275476		0.435275	phosphomannomutase/phosphoglucomutase(LOC4341038)
Os.18559.1.S1_at	Os02g0678200	4330310	LOC_Os02g45520.1				0.435275	SPX domain-containing membrane protein Os02g45520(LOC4330310)
Os.14369.2.S1_at	Os08g0379400	4345439	LOC_Os08g29170.1		0.301452		0.441351	2-methylene-furan-3-one reductase(LOC4345439)
Os.6340.1.S2_s_at	Os05g0441500	9270782	LOC_Os05g36994.1		0.393109		0.443806	uncharacterized LOC9270782(LOC9270782)
Os.7986.1.S1_at	Os03g0131200	4331509	LOC_Os03g03910.1		0.31864		0.444421	catalase-1(LOC4331509)
Os.6662.1.S1_at	Os05g0524100	4339366	LOC_Os05g44900.1				0.444421	uncharacterized LOC4339366(LOC4339366)
Os.20187.2.S1_at	Os01g0825500	4327585	LOC_Os01g61010.1	0.570382	0.423373		0.447513	protein NUCLEAR FUSION DEFECTIVE 4(LOC4327585)
Os.7983.1.S1_at	Os01g0793900	4324133	LOC_Os01g58140.1				0.447513	uncharacterized LOC4324133(LOC4324133)
Os.11770.1.S1_at	Os07g0677400	4344280	LOC_Os07g48040.1		0.309927		0.450625	peroxidase 2-like(LOC4344280)
Os.11040.1.S1_x_at	Os10g0450800	9266364	LOC_Os10g31320.1		0.444421		0.450625	glycine-rich cell wall structural protein 2-like(LOC9266364)
Os.37616.1.S1_at	Os08g0500700	4345951	LOC_Os08g39140.1				0.45376	heat shock protein 81-1(LOC4345951)
Os.9212.1.S1_at	Os07g0412100	4343010	LOC_Os07g22930.2		0.450625		0.456916	granule-bound starch synthase 1b, chloroplastic/amyloplastic(LOC4343010)
Os.34273.1.S1_at	Os01g0945300	4325823	LOC_Os01g71720.1		0.476319		0.460094	amino-acid permease BAT1 homolog(LOC4325823)
Os.18597.1.S1_at	Os03g0195300	4331932	LOC_Os03g09930.1		0.447513		0.473029	low affinity sulfate transporter 3(LOC4331932)
Os.6864.1.S1_at	Os01g0826000	4327517	LOC_Os01g61070.1				0.473029	copper transport protein ATX1(LOC4327517)
Os.53074.1.S1_at	Os03g0319000	4332662	LOC_Os03g20330.1				0.473029	DEAD-box ATP-dependent RNA helicase 12-like(LOC4332662)
Os.27602.1.S1_at	Os03g0118200	4331414	LOC_Os03g02670.1		0.31864		0.476319	UDP-galactose/UDP-glucose transporter 2(LOC4331414)
Os.48986.1.S1_s_at	Os05g0130600	9266485	LOC_Os05g04000.1		0.562529		0.476319	uncharacterized LOC9266485(LOC9266485)
Os.36960.1.S1_at	Os01g0686200	4324109	LOC_Os01g49230.1		0.376312		0.479632	limonoid UDP-glucosyltransferase(LOC4324109)
Os.48879.1.S1_at	Os09g0491820	9268397	LOC_Os09g31502.1	0.552099	0.371131		0.484309	cinnamoyl-CoA reductase 1(LOC9268397)
Os.23113.1.S1_at	Os04g0423600	4335844	LOC_Os04g34610.1	0.587	0.408951		0.486327	protein SET DOMAIN GROUP 41(LOC4335844)
Os.49529.1.S1_at	Os06g0646100	4341658	LOC_Os06g43810.1				0.486327	uncharacterized LOC4341658(LOC4341658)
Os.41637.1.S1_at	Os01g0695700	4323895	LOC_Os01g50070.1		0.307786		0.48971	ABC transporter B family member 4(LOC4323895)
Os.55511.1.S1_at	Os04g0538400	4336526	LOC_Os04g45520.1		0.444421		0.48971	vacuolar iron transporter homolog 2(LOC4336526)
Os.49710.1.S1_at	Os11g0621400	4350948	LOC_Os11g40600.1	0.590496	0.386891		0.493116	stress enhanced protein 1, chloroplastic(LOC4350948)
Os.7662.1.S1_at	Os02g0197200	4328620	LOC_Os02g10350.1		0.295248		0.496546	MLO-like protein 13(LOC4328620)
Os.53006.1.S1_at	Os03g0855700	4334834	LOC_Os03g63870.1				0.496546	replication protein A 70 kDa DNA-binding subunit B(LOC4334834)
Os.23056.1.S1_at	Os01g0912700	4324318	LOC_Os01g68450.1		0.353553		0.5	uncharacterized LOC4324318(LOC4324318)
Os.30866.1.S1_at	Os07g0115500	4342253	LOC_Os07g02460.1		0.594604		0.5	uncharacterized LOC4342253(LOC4342253)
Os.9492.1.S1_a_at	Os02g0579000	4329768	LOC_Os02g36880.1				0.5	NAC domain-containing protein 92(LOC4329768)
Os.49277.1.S1_at	Os01g0730500	4324425	LOC_Os01g53020.1		0.389582		0.503478	protein CAJ1(LOC4324425)
Os.52414.1.S1_at	Os02g0299300	4329088	LOC_Os02g19650.1		0.423373		0.50698	putative aminoacrylate hydrolase RutD(LOC4329088)
Os.38581.1.S1_s_at	Os05g0460000	4339012	LOC_Os05g38530.1				0.50698	probable mediator of RNA polymerase II transcription subunit 37c(LOC4339012)
Os.10426.1.S1_at	Os03g0137600	4331552	LOC_Os03g04470.1		0.50698		0.510506	uncharacterized LOC4331552(LOC4331552)
Os.17921.1.S1_at	Os05g0548900	4339516	LOC_Os05g47540.1		0.366021		0.514057	phosphomethylethanolamine N-methyltransferase(LOC4339516)
Os.11419.1.S1_at	Os03g0218500	4332080	LOC_Os03g11910.1		0.482968		0.517632	heat shock 70 kDa protein 8(LOC4332080)
Os.7496.1.S1_a_at	Os10g0430200	4348690	LOC_Os10g29470.1		0.574349		0.517632	probable cinnamyl alcohol dehydrogenase 3(LOC4348690)
Os.17496.1.S1_at	Os12g0261300	4351919	LOC_Os12g16080.1				0.517632	uncharacterized LOC4351919(LOC4351919)
Os.15204.2.S1_x_at	Os07g0691200	4344370	LOC_Os07g49110.1		0.378929		0.521233	uncharacterized LOC4344370(LOC4344370)
Os.12241.1.S1_at	Os03g0244200	4332228	LOC_Os03g14050.1		0.450625		0.521233	thaumatin-like protein 1b(LOC4332228)
Os.51954.1.S1_at	Os01g0750600	4324628	LOC_Os01g54700.1				0.521233	proline-rich receptor-like protein kinase PERK2(LOC4324628)
Os.26979.1.S1_x_at	Os12g0484600	4352225	LOC_Os12g29950.1				0.521233	uncharacterized membrane protein YMR155W(LOC4352225)
Os.55033.1.A1_at	Os03g0571700	4333288	LOC_Os03g37470.1	0.528509			0.524858	protein DETOXIFICATION 40(LOC4333288)
OsAffx.28288.1.S1_at	Os07g0147800	4342398	LOC_Os07g05390.1		0.543744		0.525951	WPP domain-associated protein(LOC4342398)
Os.38848.1.S1_at	Os06g0264200	4340698	LOC_Os06g15330.1		0.348686		0.528509	zinc finger protein CONSTANS-LIKE 16(LOC4340698)
Os.16422.1.S1_s_at	Os08g0249000	4345073	LOC_Os08g15050.1		0.466516		0.528509	zinc finger protein CONSTANS-LIKE 3(LOC4345073)
Os.42024.1.S1_at	Os01g0770700	4324610	LOC_Os01g56420.1		0.283221		0.532185	copper transporter 1(LOC4324610)
Os.37430.1.S1_at	Os11g0143300	4349747	LOC_Os11g04720.1		0.432269		0.532185	two-component response regulator ORR9(LOC4349747)
Os.56959.1.S1_at	Os04g0558700	4336640	LOC_Os04g47140.1		0.554785		0.535887	uncharacterized LOC4336640(LOC4336640)
OsAffx.5561.1.S1_s_at	Os07g0561500	4343598	LOC_Os07g37420.1				0.535887	short-chain type dehydrogenase/reductase(LOC4343598)
Os.27513.1.A1_a_at	Os01g0208700	4325531	LOC_Os01g11054.1		0.469761		0.539614	phosphoenolpyruvate carboxylase 1(LOC4325531)
Os.32267.1.S1_at	Os01g0769700	4325600	LOC_Os01g56330.1		0.482968		0.539614	receptor-like protein kinase FERONIA(LOC4325600)
Os.18285.1.S1_at	Os01g0897600	4325106	LOC_Os01g67220.1		0.493116		0.543367	beta-glucosidase 4(LOC4325106)
Os.46024.1.S1_at	Os01g0840100	4327388	LOC_Os01g62290.1				0.543367	probable mediator of RNA polymerase II transcription subunit 37c(LOC4327388)
Os.22928.1.S1_x_at	Os02g0580900	4329781	None				0.543367	protein NRT1/ PTR FAMILY 6.4(LOC4329781)
Os.17741.1.S1_at	Os01g0332100	4326838	LOC_Os01g22900.1	0.590496			0.547147	neutral/alkaline invertase 1, mitochondrial-like(LOC4326838)
Os.24834.1.S1_at	Os09g0548400	4347775	LOC_Os09g37620.1		0.426317		0.547147	probable flavin-containing monooxygenase 1(LOC4347775)
Os.12126.2.S1_at	Os04g0514400	4336393	LOC_Os04g43420.1		0.456916		0.547147	uncharacterized LOC4336393(LOC4336393)
Os.435.1.S1_at	Os01g0279700	4326905	LOC_Os01g17240.1		0.476319		0.547147	probable anion transporter 1, chloroplastic(LOC4326905)
Os.22483.1.A1_s_at	Os03g0841900	4334739	LOC_Os03g62510.1		0.528509		0.550953	prolycopene isomerase 1, chloroplastic(LOC4334739)
Os.11654.1.S1_at	Os06g0597900	4341438	LOC_Os06g39690.1				0.550953	uncharacterized LOC4341438(LOC4341438)
Os.56938.1.S1_at	Os03g0360200	9271815	None				0.550953	splicing factor 3A subunit 2(LOC9271815)
Os.54050.1.S1_at	Os09g0469400	4347328	LOC_Os09g29404.1		0.45376		0.554785	isoamylase 3, chloroplastic(LOC4347328)
Os.7151.1.S1_at	Os04g0253000	4335314	LOC_Os04g18090.1		0.510506		0.554785	histone H1(LOC4335314)
Os.46548.1.S1_at	Os10g0546600	4349290	LOC_Os10g39930.1		0.413225		0.55594	carotene epsilon-monooxygenase, chloroplastic(LOC4349290)
Os.35302.1.S1_at	Os02g0677600	4330307	LOC_Os02g45460.1		0.392292		0.558644	uncharacterized LOC4330307(LOC4330307)
Os.53475.1.A1_at	Os12g0170200	9271666	--		0.517632		0.558644	sodium/pyruvate cotransporter BASS2, chloroplastic(LOC9271666)
Os.49996.1.S1_at	Os06g0705700	4342006	LOC_Os06g49220.1				0.558644	protein NRT1/ PTR FAMILY 8.3(LOC4342006)
Os.21410.1.S1_at	Os07g0662800	4344191	LOC_Os07g46780.1		0.48971		0.562529	tyrosine-specific transport protein(LOC4344191)
Os.49168.1.S1_s_at	Os03g0118600	4331417	LOC_Os03g02690.1		0.457		0.562529	dihydrodipicolinate reductase-like protein CRR1, chloroplastic(LOC4331417)
Os.34712.1.S1_at	Os03g0109000	4331342	LOC_Os03g01870.1				0.562529	NAC domain-containing protein 21/22(LOC4331342)
Os.14563.1.S2_at	Os07g0695100	4344399	LOC_Os07g49460.1		0.433168		0.564091	two-component response regulator-like PRR37(LOC4344399)
Os.26815.1.S1_at	Os02g0553200	4329643	LOC_Os02g34810.1		0.456916		0.566442	probable L-ascorbate peroxidase 8, chloroplastic(LOC4329643)
Os.10427.1.S1_a_at	Os12g0137200	4351451	LOC_Os12g04260.1		0.574349		0.566442	uncharacterized LOC4351451(LOC4351451)
Os.39214.1.S1_at	Os10g0524700	4349164	LOC_Os10g38090.1		0.510506		0.570382	cytochrome P450 704C1(LOC4349164)
Os.4179.1.S1_at	Os02g0528200	4329532	LOC_Os02g32660.1		0.558644		0.570382	1,4-alpha-glucan-branching enzyme 2, chloroplastic/amyloplastic(LOC4329532)
Os.35772.1.S1_at	Os01g0117600	4326070	LOC_Os01g02830.1				0.570382	probable serine/threonine-protein kinase At1g18390(LOC4326070)
Os.48636.1.S1_at	Os08g0525700	4346091	LOC_Os08g41400.1		0.45376		0.574349	uncharacterized LOC4346091(LOC4346091)
Os.26592.3.S1_x_at	Os10g0356500		--				0.574349
Os.9993.1.S1_at	Os02g0595100	4329854	LOC_Os02g38160.1				0.574349	beta-1,4-mannosyl-glycoprotein 4-beta-N-acetylglucosaminyltransferase(LOC4329854)
Os.49564.1.S1_at	Os04g0412100	4335778	LOC_Os04g33610.1				0.574349	uncharacterized LOC4335778(LOC4335778)
OsAffx.6162.1.S1_s_at	Os09g0124100	4346432	LOC_Os09g03680.1				0.574349	tankyrase-2(LOC4346432)
Os.9513.1.S1_at	Os09g0535000	4347691	LOC_Os09g36450.1				0.574349	triosephosphate isomerase, chloroplastic(LOC4347691)
Os.46533.1.S1_at	Os10g0440000		--		0.339151		0.578344
Os.27080.1.S1_at	Os02g0574100	4329743	LOC_Os02g36450.1		0.403321		0.578344	sugar transport protein 5(LOC4329743)
Os.4251.1.S1_at	Os02g0192700	4328586	LOC_Os02g09940.1		0.426317		0.578344	peroxiredoxin-2E-2, chloroplastic(LOC4328586)
Os.6898.1.S1_at	Os07g0628900	4343987	LOC_Os07g43570.1		0.438303		0.582367	putative receptor-like protein kinase At4g00960(LOC4343987)
Os.53319.1.S1_at	Os12g0632900	4352873	LOC_Os12g43660.1		0.444421		0.582367	receptor-like protein kinase HSL1(LOC4352873)
Os.33341.1.S1_at	Os01g0645900	4325919	LOC_Os01g45830.1				0.582367	molybdate transporter 2(LOC4325919)
Os.52202.1.S1_at	Os03g0345100	4332812	LOC_Os03g22450.1				0.582367	cell cycle checkpoint control protein RAD9A(LOC4332812)
Os.11129.1.S1_at	Os10g0502400	4349044	LOC_Os10g35840.1				0.582367	glutamyl-tRNA reductase, chloroplastic(LOC4349044)
Os.18622.1.S1_at	Os03g0320500	9269723	--	1.86607			0.586417	calmodulin-binding protein 25(LOC9269723)
OsAffx.17491.1.S1_at	Os08g0545700	4346222	LOC_Os08g43230.1		0.45376		0.586417	traB domain-containing protein(LOC4346222)
Os.26472.1.S1_at	Os04g0482300	4336193	LOC_Os04g40630.1				0.586417	BTB/POZ and TAZ domain-containing protein 1(LOC4336193)
Os.11450.1.S3_a_at	Os01g0719100	4324695	LOC_Os01g52110.1		0.346277		0.590496	E3 ubiquitin-protein ligase MIEL1(LOC4324695)
Os.20461.1.S2_s_at	Os03g0311300	9266341	LOC_Os03g19760.1		0.482968		0.590496	NHL repeat-containing protein 2(LOC9266341)
Os.12007.1.S1_at	Os03g0364400	4332906	LOC_Os03g24930.1				0.590496	serine/threonine-protein kinase At5g01020(LOC4332906)
OsAffx.27605.1.S1_s_at	Os06g0239200	4340617	LOC_Os06g13190.1				0.590496	uncharacterized LOC4340617(LOC4340617)
Os.48020.1.S1_at	Os03g0778000	4334299	LOC_Os03g56660.1				0.591726	uncharacterized LOC4334299(LOC4334299)
Os.52602.1.S1_x_at	Os10g0510500	4349090	LOC_Os10g36703.1	0.5			0.591	auxin-responsive protein SAUR32(LOC4349090)
Os.52106.2.S1_at	Os02g0749800	4330735	LOC_Os02g51450.1		0.460094		0.591	uncharacterized LOC4330735(LOC4330735)
Os.3738.1.S1_s_at	Os11g0186400	4349968	LOC_Os11g08330.1				0.591	DNA polymerase delta catalytic subunit(LOC4349968)
Os.30724.2.S1_at	Os02g0754600		LOC_Os02g51820.1	0.587	0.514057		0.591
Os.52375.1.S1_at	Os11g0590700	4350814	LOC_Os11g37860.1		0.479632		0.591	putative disease resistance RPP13-like protein 3(LOC4350814)
Os.19523.1.S1_at	Os03g0729100	4333986	LOC_Os03g51930.1		0.582367		0.589	uncharacterized LOC4333986(LOC4333986)
Os.20541.1.S1_at	Os03g0575200	4333298	LOC_Os03g37840.1				0.589	probable potassium transporter 16(LOC4333298)
Os.53958.1.S1_at	Os05g0101600	4337528	LOC_Os05g01120.1		0.48971		0.589	abscisic acid 8'-hydroxylase 4(LOC4337528)
Os.23687.1.A1_at	Os02g0529900	4329542	LOC_Os02g32780.1		0.463294		0.589	pentatricopeptide repeat-containing protein At3g63370, chloroplastic(LOC4329542)
Os.17075.1.S1_at	Os03g0769600	4334251	LOC_Os03g55970.1		0.535887		0.589	cytochrome c biogenesis protein CCS1, chloroplastic(LOC4334251)
Os.11919.1.S1_at	Os01g0934100	4326830	LOC_Os01g70790.1				0.589	protein SRC2(LOC4326830)
Os.47600.1.S1_s_at	Os02g0788800	4330966	LOC_Os02g54730.1		0.531448		0.589	vacuolar amino acid transporter 1(LOC4330966)
Os.7907.1.S2_a_at	Os07g0658400	4344164	LOC_Os07g46460.1		0.432568		0.589	ferredoxin-dependent glutamate synthase, chloroplastic(LOC4344164)
OsAffx.15118.1.S1_at	Os05g0535800	4339443	LOC_Os05g45920.1		0.469761		0.587	uncharacterized LOC4339443(LOC4339443)
Os.27632.1.S1_at	Os01g0681000	4324391	LOC_Os01g48874.1		0.550953		0.587	O-acyltransferase WSD1(LOC4324391)
Os.54425.1.S1_at	Os05g0536900	4339450	LOC_Os05g46000.1				0.587	ras-related protein Rab7(LOC4339450)
Os.15456.1.S1_at	Os06g0554800	4341281	LOC_Os06g36090.1				0.587	ABC transporter G family member 42(LOC4341281)
Os.40210.1.S1_at	Os07g0222900	4342744	LOC_Os07g12160.1		0.586417		0.587	KHG/KDPG aldolase(LOC4342744)
Os.16999.1.A1_at	Os03g0364700	4332908	LOC_Os03g24950.1		0.456916		0.587	probable mediator of RNA polymerase II transcription subunit 26b(LOC4332908)
Os.37668.1.S1_at	Os01g0628700	4326663	LOC_Os01g43844.1		0.535887		0.587	cytochrome P450 72A11(LOC4326663)
OsAffx.19451.3.S1_x_at	Os02g0225200	4328775	--				0.587	probable F-box protein At4g22030(LOC4328775)
Os.27898.1.A1_at	Os02g0767000	4330840	LOC_Os02g52810.1				0.587	uncharacterized LOC4330840(LOC4330840)
Os.53484.1.S1_at	Os04g0600100	4336873	LOC_Os04g51140.1				0.587	uncharacterized LOC4336873(LOC4336873)
Os.46542.1.S1_at	Os10g0394100	4348542	LOC_Os10g25430.1	0.586	0.517632		0.587	uncharacterized protein At1g18480(LOC4348542)
Os.8081.1.A1_at	Os07g0548300	4343532	LOC_Os07g36390.1		0.510152		0.582	pentatricopeptide repeat-containing protein At5g42310, mitochondrial(LOC4343532)
Os.17598.1.S1_at	Os02g0594900	4329853	LOC_Os02g38140.1		0.586417		0.582	beta-1,4-mannosyl-glycoprotein 4-beta-N-acetylglucosaminyltransferase(LOC4329853)
Os.45923.1.S1_at	Os01g0556700	4324568	LOC_Os01g37590.1		0.598739		0.582	protein NRT1/ PTR FAMILY 6.2(LOC4324568)
Os.5432.1.A1_at	Os02g0815400	4331129	LOC_Os02g57030.1				0.582	uncharacterized LOC4331129(LOC4331129)
Os.9046.1.S1_at	Os10g0376200	4348488	LOC_Os10g22980.1				0.582	uncharacterized LOC4348488(LOC4348488)
Os.35224.1.A1_x_at	Os12g0438400	4352131	LOC_Os12g25180.1		0.448755		0.582	uncharacterized protein At3g27210(LOC4352131)
Os.38205.1.S1_at	Os01g0786800	4327050	LOC_Os01g57710.1		0.400535		0.582	uncharacterized LOC4327050(LOC4327050)
Os.27449.1.S1_at	Os02g0725200	4330582	LOC_Os02g49326.1		0.482968		0.582	ribulose-1,5 bisphosphate carboxylase/oxygenase large subunit N-methyltransferase, chloroplastic(LOC4330582)
Os.32279.1.S1_at	Os01g0853000	4324817	LOC_Os01g63410.1				0.582	uncharacterized LOC4324817(LOC4324817)
Os.16838.1.S1_at	Os03g0729300	4333988	LOC_Os03g51960.1				0.582	prostamide/prostaglandin F synthase(LOC4333988)
Os.8012.1.S1_at	Os08g0101700	4344421	LOC_Os08g01140.1	0.587	0.406126		0.582	ascorbate-specific transmembrane electron transporter 1(LOC4344421)
Os.51057.1.S1_s_at	Os01g0618800	4326617	LOC_Os01g43150.1		0.598739		0.582	ATP-dependent zinc metalloprotease FTSH 9, chloroplastic/mitochondrial(LOC4326617)
Os.11822.1.S1_at	Os03g0821100	4334598	LOC_Os03g60620.1				0.579	heat shock cognate 70 kDa protein 2(LOC4334598)
Os.27730.1.S1_at	Os08g0483200	4345863	LOC_Os08g37700.1				0.579	RNA-binding protein CP33, chloroplastic(LOC4345863)
Os.8139.1.S1_at	Os09g0471100	4347336	LOC_Os09g29490.1				0.579	peroxidase 17(LOC4347336)
Os.14831.1.S1_at	Os09g0130800	4346450	LOC_Os09g04440.1		0.444421		0.579	DNA-binding protein SMUBP-2(LOC4346450)
Os.46544.1.A1_at	Os10g0389500	4348520	LOC_Os10g25060.1		0.532185		0.579	uncharacterized LOC4348520(LOC4348520)
Os.15440.1.S1_at	Os01g0551100	4325844	LOC_Os01g37050.1		0.566442		0.579	ribonuclease 3-like protein 1(LOC4325844)
Os.53275.1.S1_at	Os05g0176700	4337962	LOC_Os05g08420.1				0.579	uncharacterized LOC4337962(LOC4337962)
Os.51762.1.S1_at	Os06g0675600	4341823	LOC_Os06g46270.1				0.579	NAC domain-containing protein 21/22(LOC4341823)
Os.12347.1.S1_x_at	Os11g0139500	4349728	LOC_Os11g04390.1				0.579	heterogeneous nuclear ribonucleoprotein Q(LOC4349728)
OsAffx.13629.1.S1_at	Os04g0118700	4334962	LOC_Os04g02850.1				0.579	pentatricopeptide repeat-containing protein At3g57430, chloroplastic(LOC4334962)
Os.5690.1.S1_at	Os01g0656200	4324182	LOC_Os01g46760.1		0.550953		0.579	probable protein phosphatase 2C 8(LOC4324182)
Os.13608.1.S1_at	Os08g0327100	4345284	LOC_Os08g23780.1		0.562529		0.579	probable galacturonosyltransferase 4(LOC4345284)
Os.10894.1.S1_at	Os03g0780600	4334309	LOC_Os03g56810.1				0.579	tubulin beta-7 chain(LOC4334309)
Os.27709.1.S1_a_at	Os01g0237100	4327790	LOC_Os01g13570.1		0.528509		0.579	probable 2-carboxy-D-arabinitol-1-phosphatase(LOC4327790)
Os.49455.1.S1_at	Os04g0507000	4336345	LOC_Os04g42784.1		0.590496		0.579	DNA mismatch repair protein MSH1, mitochondrial(LOC4336345)
Os.27831.1.S1_at	Os01g0920300	4327742	LOC_Os01g69120.1		0.51132		0.579	uncharacterized RNA methyltransferase pc1998(LOC4327742)
Os.49571.1.S1_at	Os03g0261800	4332321	LOC_Os03g15530.1		0.539614		0.579	protein FAF-like, chloroplastic(LOC4332321)
Os.23135.1.A1_at	Os01g0323300	4326994	LOC_Os01g21990.1		0.558644		0.579	CRS2-associated factor 2, chloroplastic(LOC4326994)
Os.25530.1.S2_at	Os04g0514500	4336394	LOC_Os04g43430.1		0.523199		0.579	pentatricopeptide repeat-containing protein At3g09040, mitochondrial(LOC4336394)
OsAffx.15454.2.S1_x_at	Os06g0272900	4340733	--				0.579	protein trichome birefringence-like 19(LOC4340733)
OsAffx.21635.2.S1_at	Os01g0743800	4326166	LOC_Os01g54050.1		0.503478		0.579	pseudo histidine-containing phosphotransfer protein 1(LOC4326166)
Os.20397.1.S1_a_at	Os03g0735000	4334020	LOC_Os03g52460.1		0.535887		0.579	glucose-1-phosphate adenylyltransferase large subunit(LOC4334020)
Os.8847.1.S1_at	Os03g0115500	9271623	LOC_Os03g02450.1				0.579	pyridoxine/pyridoxamine 5'-phosphate oxidase 2(LOC9271623)
Os.18818.1.S1_a_at	Os01g0227100	4327178	LOC_Os01g12710.1		0.523199		0.579	probable chlorophyll(ide) b reductase NYC1, chloroplastic(LOC4327178)
Os.10828.1.S1_at	Os06g0491800		LOC_Os06g29630.1				0.579
Os.8977.1.S1_at	Os06g0714300	4342060	LOC_Os06g50040.1				1.698	auxin-responsive protein SAUR32(LOC4342060)
Os.17304.1.S1_at	Os12g0105800	4351262	LOC_Os12g01510.1				1.698	probable LRR receptor-like serine/threonine-protein kinase MRH1(LOC4351262)
OsAffx.31339.1.S1_s_at	Os11g0579800	4350782	LOC_Os11g37080.1		1.685		1.698	putative H/ACA ribonucleoprotein complex subunit 1-like protein 1(LOC4350782)
Os.11784.1.S1_at	Os01g0925700	4327236	LOC_Os01g70130.1		1.686		1.698	probable serine/threonine-protein kinase At1g54610(LOC4327236)
Os.49147.1.S1_at	Os03g0859600	9270136	LOC_Os03g64210.1				1.698	ruBisCO large subunit-binding protein subunit alpha(LOC9270136)
Os.38799.1.S1_at	Os07g0577700	4343710	LOC_Os07g38970.1		1.71713		1.698	probable succinyl-CoA ligase [ADP-forming] subunit alpha, mitochondrial(LOC4343710)
Os.6783.1.S1_s_at	Os03g0337900	4332774	LOC_Os03g21950.1		1.87905		1.698	fumarate hydratase 1, mitochondrial(LOC4332774)
OsAffx.27100.1.S1_at	Os05g0377000	4338621	LOC_Os05g31290.1		2.02792		1.698	acyl carrier protein 2, mitochondrial(LOC4338621)
Os.18335.2.S1_x_at	Os08g0440100	4345681	LOC_Os08g34150.1				1.771	temperature-induced lipocalin-1(LOC4345681)
Os.31344.1.S1_at	Os01g0858900	4325058	LOC_Os01g63970.1				1.771	sialyltransferase-like protein 1(LOC4325058)
Os.4772.1.S1_at	Os06g0548000	4341252	LOC_Os06g35540.1				1.771	aspartate aminotransferase, mitochondrial(LOC4341252)
Os.7852.2.S1_s_at	Os07g0647500	4344110	LOC_Os07g45320.1		1.681		1.771	uncharacterized LOC4344110(LOC4344110)
Os.207.1.S1_at	Os01g0276100	4324442	LOC_Os01g16900.1		1.68179		1.771	isocitrate dehydrogenase [NAD] catalytic subunit 5, mitochondrial(LOC4324442)
Os.8748.1.S1_at	Os04g0394200	4335689	LOC_Os04g32330.1		1.93187		1.771	dihydrolipoyllysine-residue succinyltransferase component of 2-oxoglutarate dehydrogenase complex 1, mitochondrial(LOC4335689)
Os.10803.1.S1_at	Os03g0293500	4332519	LOC_Os03g18220.1				1.771	pyruvate decarboxylase 2(LOC4332519)
OsAffx.26764.1.S1_at	Os05g0160000	4337881	LOC_Os05g06750.1				1.741	dihydrolipoyl dehydrogenase, mitochondrial(LOC4337881)
Os.22465.1.S1_at	Os04g0543950	9272500	--		1.76541		1.741	uncharacterized LOC9272500(LOC9272500)
Os.15779.1.S1_at	Os09g0567900	4347891	LOC_Os09g39440.1		2.15846		1.741	probable uridine nucleosidase 2(LOC4347891)
Os.9438.1.S1_at	Os03g0720300	4333932	LOC_Os03g51080.1		2.20381		1.741	glutamate decarboxylase 1(LOC4333932)
Os.27393.1.S1_s_at	Os05g0137200	4337742	LOC_Os05g04610.1				1.741	ABC transporter B family member 21(LOC4337742)
Os.49459.1.S1_at	Os11g0284900	4350287	LOC_Os11g18170.1				1.771	probable glutathione peroxidase 2(LOC4350287)
Os.53400.1.S1_at	Os11g0609600	9269633	LOC_Os11g39540.1				1.771	putative 14-3-3-like protein GF14-H(LOC9269633)
Os.2708.2.S1_at	Os03g0569900	4333283	LOC_Os03g37270.1		1.76541		1.771	polyadenylate-binding protein RBP45(LOC4333283)
Os.13926.1.S1_at	Os07g0695800	4344403	LOC_Os07g49520.1		1.87905		1.779	2-oxoglutarate dehydrogenase, mitochondrial(LOC4344403)
Os.26088.1.A1_x_at	Os08g0503000	4345964	LOC_Os08g39330.1		2.17347		1.779	flagellar radial spoke protein 2(LOC4345964)
Os.22279.3.S1_x_at	Os06g0499900	4341113	LOC_Os06g30460.1				1.779	dihydrolipoyllysine-residue acetyltransferase component 1 of pyruvate dehydrogenase complex, mitochondrial(LOC4341113)
OsAffx.32170.1.S1_at	Os12g0630200	4352857	LOC_Os12g43450.1		2.49666		1.779	protein P21(LOC4352857)
OsAffx.23761.2.S1_x_at	Os01g0720800	9270472	LOC_Os01g52270.1		2.78949		1.779	probable disease resistance RPP8-like protein 2(LOC9270472)
OsAffx.23851.1.S1_s_at	Os01g0806000	4327551	LOC_Os01g59160.1				1.763	rhomboid-like protein 20（LOC4327551）；(loc_os01g59160):12001.m12053 protein UBA/TS-N domain, putative, expressed
Os.7909.1.S1_at	Os02g0735200	4330649	LOC_Os02g50240.1				1.763	glutamine synthetase cytosolic isozyme 1-1(LOC4330649)
Os.10904.1.S1_at	Os07g0410100	4343003	LOC_Os07g22720.1				1.763	dihydrolipoyllysine-residue acetyltransferase component 3 of pyruvate dehydrogenase complex, mitochondrial(LOC4343003)
Os.41122.1.S1_at	Os07g0628500	4343984	LOC_Os07g43530.1				1.763	transcription factor bHLH47(LOC4343984)
Os.8668.1.S1_x_at	Os12g0552500	4352472	LOC_Os12g36640.1				1.763	universal stress protein MT2085(LOC4352472)
Os.7295.1.S1_at	Os02g0170100	4328441	LOC_Os02g07410.1		1.81504		1.763	glycine cleavage system H protein 2, mitochondrial(LOC4328441)
Os.3441.1.S1_s_at	Os09g0361400	4346851	LOC_Os09g19734.1		2		1.763	mitochondrial outer membrane protein porin 1(LOC4346851)
Os.46882.1.S1_at	Os10g0441900	4348726	LOC_Os10g30530.1		2.05623		1.763	L-type lectin-domain containing receptor kinase IV.1(LOC4348726)
Os.54427.1.A1_at	Os01g0649200	4326250	LOC_Os01g46080.1		2.51403		1.779	GDSL esterase/lipase At1g28600(LOC4326250)
Os.21231.1.S1_at	Os01g0566800	4327934	LOC_Os01g38610.1				1.779	putative lysozyme-like protein(LOC4327934)
Os.186.1.S1_at	Os03g0351500	4332846	LOC_Os03g22810.1		1.693		1.779	superoxide dismutase [Cu-Zn] 1(LOC4332846)
Os.36864.1.A1_at	Os05g0105200	4337556	LOC_Os05g01490.1		2.23457		1.772	GTP-binding protein YPTM1(LOC4337556)
Os.2348.1.S1_a_at	Os03g0752800	4334140	LOC_Os03g54160.1				1.718	MADS-box transcription factor 14(LOC4334140)
Os.12393.1.S1_at	Os06g0716700	4342077	LOC_Os06g50300.1				1.718	endoplasmin homolog(LOC4342077)
Os.5406.1.S1_at	Os03g0794500	4334405	LOC_Os03g58040.1		1.72907		1.718	glutamate dehydrogenase(LOC4334405)
Os.609.3.S1_a_at	Os08g0482700	4345861	LOC_Os08g37670.1		2.46229		1.718	blue copper protein(LOC4345861)
Os.7836.1.S1_s_at	Os06g0704600	4341997	LOC_Os06g49110.1				1.718	delta-aminolevulinic acid dehydratase, chloroplastic(LOC4341997)
Os.55640.1.S1_at	Os02g0580500	4329777	LOC_Os02g37000.1		2.44528		1.718	prohibitin-3, mitochondrial(LOC4329777)
OsAffx.12803.1.S1_at	Os03g0196400	4331939	LOC_Os03g10030.1				1.718	CASP-like protein Os03g0196400(LOC4331939)
Os.17065.1.S1_at	Os03g0411800	4333098	LOC_Os03g29850.1				1.718	zinc transporter 2(LOC4333098)
Os.27383.2.S1_x_at	Os03g0693400	4333789	LOC_Os03g48710.1		2.18859		1.718	uncharacterized LOC4333789(LOC4333789)
OsAffx.12740.1.S1_s_at	Os03g0149200	4331628	LOC_Os03g05520.1				1.718	uncharacterized LOC4331628(LOC4331628)
Os.7688.1.S1_at	Os10g0447900	4348760	LOC_Os10g31040.1				1.795	putative transporter arsB(LOC4348760)
Os.20404.1.S1_at	Os01g0266500	4324375	LOC_Os01g16146.1		1.91853		1.795	uncharacterized isomerase BH0283(LOC4324375)
Os.11393.1.S2_at	Os06g0686400	4341883	LOC_Os06g47200.1		2.32947		1.795	lipid transfer-like protein VAS(LOC4341883)
Os.6058.1.S1_at	Os01g0660300	4327173	LOC_Os01g47080.1		2.14355		1.69349	plastidial pyruvate kinase 2(LOC4327173)
Os.20118.1.A1_s_at	Os12g0169000	4351613	LOC_Os12g07150.1		2.65737		1.69349	fatty acid amide hydrolase(LOC4351613)
OsAffx.27741.1.S1_s_at	Os04g0469500	4336113	LOC_Os04g39420.1		4.56305		1.69349	ATP-dependent 6-phosphofructokinase 2(LOC4336113)
Os.43896.1.S1_at	Os03g0188000	4331884	--				1.69349	protein DETOXIFICATION 27(LOC4331884)
Os.32714.1.S1_at	Os03g0288000	4332487	LOC_Os03g17870.1				1.69349	metallothionein-like protein 1B(LOC4332487)
Os.53884.1.S1_at	Os05g0320700	4338409	LOC_Os05g25640.1		3.27161		1.70527	trans-cinnamate 4-monooxygenase(LOC4338409)
Os.20084.1.S1_at	Os02g0603800	4329911	LOC_Os02g39160.1				1.70527	4-hydroxy-3-methylbut-2-en-1-yl diphosphate synthase (ferredoxin), chloroplastic(LOC4329911)
Os.14187.1.S1_at	Os06g0486900	4341070	LOC_Os06g29220.1				1.70527	formate dehydrogenase 2, mitochondrial(LOC4341070)
Os.55509.1.S1_at	Os08g0441100	4345687	LOC_Os08g34240.1		2.49666		1.71713	CBL-interacting protein kinase 6(LOC4345687)
Os.1385.1.S1_at	Os01g0944700	4326064	LOC_Os01g71670.1				1.71713	uncharacterized LOC4326064；beta 1,3-glucanase（OsPR2）
OsAffx.31449.1.S1_at	Os11g0648800	9267570	LOC_Os11g42890.1				1.71713	uncharacterized LOC9267570(LOC9267570)
Os.11982.1.S1_at	Os07g0170100	4342508	LOC_Os07g07470.1		2.11404		1.72907	2-oxoisovalerate dehydrogenase subunit beta 1, mitochondrial(LOC4342508)
Os.19326.1.S1_at	Os07g0533800	4343462	LOC_Os07g34940.1		2.25012		1.72907	aspartic proteinase nepenthesin-1(LOC4343462)
Os.26842.1.S1_at	Os01g0764400	4326889	LOC_Os01g55870.1		2.42839		1.72907	chorismate mutase 3, chloroplastic(LOC4326889)
Os.20342.1.S1_at	Os03g0118800	4331418	LOC_Os03g02710.1		2.62079		1.72907	hydroxymethylglutaryl-CoA synthase(LOC4331418)
Os.25481.1.S1_at	Os07g0602100	4343828	LOC_Os07g41080.1		1.91853		1.7411	uncharacterized hydrolase YugF(LOC4343828)
Os.6501.1.A1_at	Os08g0545000	4346216	LOC_Os08g43180.1		2.09943		1.7411	molybdenum cofactor sulfurase 3(LOC4346216)
Os.53502.1.S1_at	Os04g0527700	4336462	LOC_Os04g44550.1		2.62079		1.7411	mitochondrial intermembrane space import and assembly protein 40(LOC4336462)
Os.18830.1.S1_at	Os03g0643300	4333554	LOC_Os03g44150.1				1.7411	ornithine aminotransferase, mitochondrial(LOC4333554)
Os.57429.1.S1_s_at	Os10g0440500	4348724	LOC_Os10g30450.1		1.7411		1.75321	cylicin-2（LOC4348724）；(loc_os10g30450):12010.m05907 protein metal ion binding protein, putative, expressed
Os.14312.1.S1_at	Os12g0278800	4351978	LOC_Os12g18120.1		1.81504		1.75321	zinc finger CCCH domain-containing protein 65(LOC4351978)
Os.23297.1.S1_at	Os03g0781300		LOC_Os03g56860.1		1.97247		1.75321
Os.16333.1.S1_at	Os04g0479200	4336169	LOC_Os04g40310.1		2.36199		1.75321	isocitrate dehydrogenase [NAD] regulatory subunit 1, mitochondrial(LOC4336169)
Os.54566.1.S1_at	Os02g0567800	4329717	LOC_Os02g35940.1		2.49666		1.75321	tuliposide A-converting enzyme 2, chloroplastic(LOC4329717)
Os.7002.1.S1_at	Os10g0574700	4349481	LOC_Os10g42410.1		2.02792		1.76541	uncharacterized LOC4349481(LOC4349481)
Os.11256.1.S1_at	Os03g0769700	4334252	LOC_Os03g55980.1		6.27667		1.76541	uncharacterized LOC4334252(LOC4334252)
Os.35123.1.S1_at	Os01g0326000	4327001	LOC_Os01g22230.1				1.76541	peroxidase 1(LOC4327001)
Os.5495.1.S1_at	Os04g0450100	4335994	LOC_Os04g37710.1		1.686		1.79005	UPF0483 protein AGAP003155(LOC4335994)
Os.11983.1.S1_at	Os03g0133400	4331523	LOC_Os03g04110.1		2.12874		1.79005	chitin elicitor-binding protein(LOC4331523)
Os.11045.1.S1_s_at	Os05g0169000	4337927	LOC_Os05g07690.1		1.89212		1.8025	thioredoxin H4-2(LOC4337927)
OsAffx.6350.1.S1_at	Os09g0375000	4346906	LOC_Os09g20820.1		4.46915		1.8025	enolase 1, chloroplastic(LOC4346906)
Os.10695.1.S1_at	Os02g0778400	4330910	LOC_Os02g53790.1		3.55291		1.80788	UMP-CMP kinase 4-like(LOC4330910)
Os.9563.1.S1_at	Os08g0417000	4345582	LOC_Os08g32160.1				1.81504	2-oxoglutarate-dependent dioxygenase AOP3(LOC4345582)
OsAffx.30437.1.S1_x_at	Os10g0321700	4348309	LOC_Os10g17454.1				1.81504	glycine-rich RNA-binding protein 10（LOC4348309）；(loc_os10g17454):12010.m04831 protein RNA-binding protein precursor, putative, expressed；glycine-rich RNA-binding protein 10(LOC4348309)
Os.165.1.S1_at	Os12g0555500	4352491	LOC_Os12g36880.1		1.82766		1.82766	major pollen allergen Bet v 1-D/H(LOC4352491)
Os.7192.1.S1_at	Os03g0136900	4331547	LOC_Os03g04410.1		2.11404		1.82766	putative aconitate hydratase, cytoplasmic(LOC4331547)
Os.7748.1.S1_at	Os02g0793300	4330987	LOC_Os02g55030.1		2.14355		1.82766	nudix hydrolase 3(LOC4330987)
Os.4516.1.S1_a_at	Os06g0115100	4339919	LOC_Os06g02470.1		1.91853		1.84038	uncharacterized LOC4339919(LOC4339919)
Os.46810.1.S1_at	Os03g0307400	4332609	LOC_Os03g19452.1				1.84038	uncharacterized LOC4332609(LOC4332609)
Os.47907.1.S1_at	Os04g0320700	4335474	LOC_Os04g25440.1				1.84038	7-deoxyloganetin glucosyltransferase(LOC4335474)
Os.52621.1.S1_x_at	Os12g0638200	4352905	LOC_Os12g44100.1				1.84038	protein NRT1/ PTR FAMILY 2.11(LOC4352905)
Os.18327.1.S1_at	Os03g0132000	4331515	LOC_Os03g04000.1		2.47942		1.85318	4-coumarate--CoA ligase-like 4(LOC4331515)
Os.37295.1.S1_at	Os11g0116300	4349607	LOC_Os11g02440.1		3.97237		1.85318	probable chalcone--flavonone isomerase 3(LOC4349607)
Os.7935.2.S1_x_at	Os07g0663800	4344199	LOC_Os07g46852.1		2.05765		1.86477	momilactone A synthase-like(LOC4344199)
OsAffx.11075.1.S1_x_at	Os01g0266600	4324376	LOC_Os01g16152.1		1.95884		1.86607	peroxiredoxin-2F, mitochondrial(LOC4324376)
Os.35827.1.S1_at	Os01g0247500	4326761	LOC_Os01g14510.1		2.2974		1.86607	receptor-like serine/threonine-protein kinase At1g78530(LOC4326761)
Os.8324.1.S1_a_at	Os01g0894300	4324962	LOC_Os01g66940.1		2.41162		1.87905	fructokinase-1(LOC4324962)
Os.25329.1.A1_at	Os12g0630100	4352856	LOC_Os12g43440.1				1.87905	thaumatin-like protein(LOC4352856)
Os.9554.1.S1_at	Os04g0615200	4336988	LOC_Os04g52504.1		4.99332		1.89212	cysteine-rich and transmembrane domain-containing protein A(LOC4336988)
Os.10335.1.S1_at	Os01g0562600	4327921	LOC_Os01g38190.1				1.89212	UPF0481 protein At3g47200(LOC4327921)
Os.38399.1.S1_at	Os03g0118450	9271805	LOC_Os03g02685.1		1.685		1.90528	uncharacterized LOC9271805(LOC9271805)
Os.50018.1.S1_at	Os07g0674400	4344263	LOC_Os07g47750.1		2.01391		1.90528	phylloplanin(LOC4344263)
Os.1445.1.S1_at	Os01g0160100	4324066	LOC_Os01g06660.1		2.44528		1.90528	pyruvate decarboxylase 2(LOC4324066)
Os.20627.3.S1_x_at	Os07g0520300	4343399	LOC_Os07g33620.1				1.90528	cytochrome P450 716B1(LOC4343399)
Os.9072.1.S1_at	Os11g0496500	4350553	LOC_Os11g30360.1				1.90528	uncharacterized LOC4350553(LOC4350553)
Os.55409.1.S1_at	Os08g0319900	4345252	LOC_Os08g23100.1		1.71713		1.91853	kynurenine formamidase(LOC4345252)
Os.6176.1.S1_at	Os08g0547100	4346232	LOC_Os08g43370.1		1.86607		1.91853	probable 6-phosphogluconolactonase 3, chloroplastic(LOC4346232)
Os.11940.1.S1_at	Os04g0560700		LOC_Os04g47310.1		2.12874		1.91853
Os.16453.1.S1_at	Os12g0583700	4352653	LOC_Os12g39400.1		2.42839		1.93187	zinc finger protein 1(LOC4352653)
Os.15931.1.S1_at	Os02g0530300	4329544	LOC_Os02g32840.1				1.93187	zinc finger A20 and AN1 domain-containing stress-associated protein 5(LOC4329544)
Os.18232.1.S1_at	Os02g0695800	9268661	LOC_Os02g46850.1				1.93187	oligopeptide transporter 4(LOC9268661)
Os.37617.1.S1_at	Os01g0580500	4324194	LOC_Os01g39860.1	2.65737			1.94531	1-aminocyclopropane-1-carboxylate oxidase 1(LOC4324194)
OsAffx.16683.1.S1_at	Os07g0614600	4343895	LOC_Os07g42310.1		2.25012		1.94531	transmembrane protein 87A(LOC4343895)
Os.57469.1.S1_x_at	Os05g0420600	4338825	LOC_Os05g34770.1		2.67586		1.94531	cytochrome c(LOC4338825)
Os.49799.1.S1_at	Os08g0248100	4345065	LOC_Os08g14990.1				1.94531	probable LRR receptor-like serine/threonine-protein kinase At3g47570(LOC4345065)
Os.33184.1.S1_at	Os01g0716500	4325584	LOC_Os01g51870.1	0.583	2.08493		1.95884	putative methyltransferase DDB_G0268948(LOC4325584)
Os.10672.1.S1_at	Os03g0197000	4331944	LOC_Os03g10080.1		1.685		1.95884	dehydrodolichyl diphosphate syntase complex subunit NUS1(LOC4331944)
Os.15696.1.S1_a_at	Os02g0644000	4330133	LOC_Os02g43010.1		1.75321		1.95884	vacuolar-processing enzyme beta-isozyme 1-like(LOC4330133)
Os.170.1.S1_at	Os01g0860500	4325067	LOC_Os01g64110.1		4.46915		1.95884	hevamine-A(LOC4325067)
OsAffx.30655.2.S1_at	Os10g0474966	9266405	--		1.82766		1.97247	long-chain-alcohol oxidase FAO1(LOC9266405)
Os.7458.1.S1_a_at	Os08g0155400	4344690	LOC_Os08g05910.1		2.08493		1.97247	protein NRT1/ PTR FAMILY 6.3(LOC4344690)
Os.10612.1.S1_at	Os03g0835900	4334701	LOC_Os03g61960.1		2.28153		1.97247	ferredoxin-3, chloroplastic(LOC4334701)
OsAffx.16247.1.S1_at	Os07g0241700	4342812	LOC_Os07g13800.1		2.65737		1.97247	UDP-glycosyltransferase 76C2(LOC4342812)
Os.5049.1.S1_at	Os10g0345100	4348369	LOC_Os10g20470.1		3.65533		1.97247	protein DETOXIFICATION 16(LOC4348369)
Os.17898.1.S1_at	Os02g0635000	4330076	LOC_Os02g42330.1				1.97247	bifunctional nitrilase/nitrile hydratase NIT4-like(LOC4330076)
Os.2914.1.S1_at	Os07g0637300	4344039	LOC_Os07g44330.1				1.97247	pyruvate dehydrogenase (acetyl-transferring) kinase, mitochondrial(LOC4344039)
Os.50971.1.S1_at	Os11g0649700	4351034	LOC_Os11g42970.1				1.97247	CASP-like protein 1U2(LOC4351034)
Os.27330.1.A1_at	Os04g0580800	4336763	LOC_Os04g49160.1		2.82843		1.98618	putative RING-H2 finger protein ATL50(LOC4336763)
Os.20548.1.S1_at	Os04g0606200		LOC_Os04g51680.1		3.36359		1.98618
Os.51172.1.S1_x_at	Os06g0726100	4342114	LOC_Os06g51050.1				1.98618	chitinase 3(LOC4342114)
Os.26479.1.A1_a_at	Os01g0953600	4325400	LOC_Os01g72430.1		1.90528		2	probable NADPH:quinone oxidoreductase 1(LOC4325400)
Os.12703.1.S1_at	Os03g0197100	4331945	LOC_Os03g10090.1		1.94531		2	polyol transporter 5(LOC4331945)
Os.24563.1.S1_at	Os03g0448600	4333230	LOC_Os03g33580.1		3.16017		2	mitotic checkpoint protein BUB3.1(LOC4333230)
Os.5028.1.S1_at	Os02g0720600	4330552	LOC_Os02g48870.1		3.91768		2	protein ASPARTIC PROTEASE IN GUARD CELL 1(LOC4330552)
Os.49780.1.S1_x_at	Os04g0599000	4336863	LOC_Os04g51050.1		1.95884		2.01391	wall-associated receptor kinase 5(LOC4336863)
Os.22781.1.S1_at	Os02g0601300	4329892	LOC_Os02g38920.1		2.70382		2.01391	glyceraldehyde-3-phosphate dehydrogenase 3, cytosolic(LOC4329892)
Os.54493.1.S1_at	Os06g0256300	4340676	LOC_Os06g14490.1		3.53081		2.01391	uncharacterized LOC4340676(LOC4340676)
Os.57354.1.S1_at	Os04g0660000		LOC_Os04g56490.1				2.01391
Os.3350.1.S1_a_at	Os10g0390500	4348524	LOC_Os10g25130.1		2.05623		2.02792	alanine aminotransferase 2(LOC4348524)
Os.2436.1.S1_at	Os11g0208800	9268730	LOC_Os11g10290.1		2.20381		2.02792	G-type lectin S-receptor-like serine/threonine-protein kinase At2g19130(LOC9268730)
Os.11666.1.S1_at	Os09g0532000	4347672	LOC_Os09g36200.1		2.964		2.02792	protein STAY-GREEN, chloroplastic(LOC4347672)
Os.55600.1.S1_at	Os04g0167800	4335054	LOC_Os04g08550.1		2.73208		2.02792	probable NAD(P)H-dependent oxidoreductase 1(LOC4335054)
Os.12625.5.S1_at	Os01g0647100	4325928	LOC_Os01g45910.1		2.90795		2.02792	ADP,ATP carrier protein 2, chloroplastic(LOC4325928)
Os.10245.1.S1_at	Os04g0450000	4335993	LOC_Os04g37700.1				2.02792	uncharacterized LOC4335993(LOC4335993)
Os.28433.2.S1_at	Os01g0795300	4325627	None				2.02792	uncharacterized LOC4325627(LOC4325627)
Os.11942.1.S1_at	Os04g0573000	4336724	LOC_Os04g48390.1		2.77022		2.04202	SPX domain-containing membrane protein OsI_17046(LOC4336724)
Os.942.1.S1_at	Os01g0729100	4323925	LOC_Os01g52864.1		2.44528		2.05623	uncharacterized membrane protein sll0875(Os01g0728900)
Os.53085.1.S1_at	Os05g0574600	4339684	LOC_Os05g49900.1		4		2.05623	3-ketoacyl-CoA synthase 11(LOC4339684)
Os.2867.1.A1_at	Os11g0684000	4351131	LOC_Os11g45740.1		4.08405		2.05623	transcription factor MYB108(LOC4351131)
Os.26827.2.A1_x_at	Os01g0316600	4327263	LOC_Os01g21420.1				2.05623	serine/arginine-rich-splicing factor SR34(LOC4327263)
Os.25651.1.S1_at	Os01g0371200	4325710	LOC_Os01g27360.1	1.694	2.2974		2.07053	probable glutathione S-transferase GSTF1(LOC4325710)
Os.7439.1.S1_at	Os05g0388600	4338668	LOC_Os05g32230.1		2.17347		2.07053	protein RETICULATA-RELATED 4, chloroplastic(LOC4338668)
OsAffx.28932.1.S1_at	Os07g0659400	4344169	LOC_Os07g46520.1				2.07053	haloacid dehalogenase-like hydrolase domain-containing protein 3(LOC4344169)
Os.54677.1.S1_at	Os07g0158800	4342441	LOC_Os07g06490.1		1.97247		2.08493	uncharacterized LOC4342441(LOC4342441)
Os.51422.1.S1_at	Os04g0644900	4337191	LOC_Os04g55220.1		2.75108		2.08493	synaptotagmin-5(LOC4337191)
Os.27615.1.S1_at	Os03g0216700	4332069	LOC_Os03g11734.1				2.08493	protein DETOXIFICATION 42(LOC4332069)
Os.27255.2.S1_x_at	Os06g0717900	4342085	LOC_Os06g50390.1		1.91853		2.09943	aspartic proteinase-like protein 1(LOC4342085)
Os.37865.1.S1_at	Os02g0620400	4330006	LOC_Os02g40700.1		3.09513		2.09943	uncharacterized LOC4330006(LOC4330006)
Os.10667.1.S1_at	Os01g0358100	4326020	LOC_Os01g25560.1		3.31728		2.09943	protein RALF-like 33(LOC4326020)
OsAffx.27815.1.S1_s_at	Os06g0356800	4340994	LOC_Os06g25010.1		5.31474		2.12874	xylanase inhibitor protein 1(LOC4340994)
Os.12825.1.S1_at	Os06g0106800	4339868	LOC_Os06g01760.1				2.12874	probable polygalacturonase(LOC4339868)
Os.32357.1.S1_at	Os07g0664600	4344207	LOC_Os07g46950.2		1.69349		2.14355	momilactone A synthase-like(LOC4344207)
Os.8309.1.S1_at	Os01g0588200	4327665	LOC_Os01g40570.1		2.49666		2.14355	mitochondrial outer membrane protein porin 3(LOC4327665)
Os.4158.1.S1_at	Os02g0635200	4330077	LOC_Os02g42350.1		2.54912		2.14355	bifunctional nitrilase/nitrile hydratase NIT4(LOC4330077)
Os.1637.1.S1_at	Os01g0110400	4326136	LOC_Os01g02020.1		2.86791		2.14355	acetyl-CoA acetyltransferase, cytosolic 1(LOC4326136)
Os.7136.1.S1_at	Os01g0375200	4325444	LOC_Os01g27750.1		3.27161		2.15846	bifunctional 3-dehydroquinate dehydratase/shikimate dehydrogenase, chloroplastic(LOC4325444)
Os.4666.1.S1_at	Os10g0517500	4349123	LOC_Os10g37340.1		3.53081		2.15846	methionine gamma-lyase(LOC4349123)
Os.34130.1.S1_at	Os01g0888600	4324900	LOC_Os01g66510.1				2.15846	MLO-like protein 1(LOC4324900)
Os.12106.1.S1_at	Os03g0694000	4333794	LOC_Os03g48780.1		1.94531		2.17347	germin-like protein 3-6(LOC4333794)
Os.7911.1.S1_at	Os01g0369700	4325704	LOC_Os01g27210.1		2.34567		2.18859	glutathione S-transferase 4(LOC4325704)
Os.4170.1.S1_at	Os02g0227200	4328789	LOC_Os02g13380.1		3.22657		2.20381	uncharacterized LOC4328789(LOC4328789)
Os.3053.1.A1_at	Os10g0553800	4349336	LOC_Os10g40570.1		2.45888		2.2176	flavin-containing monooxygenase FMO GS-OX-like 4(LOC4349336)
Os.50021.1.S1_at	Os03g0113900	4331381	LOC_Os03g02280.1	1.693	2.21914		2.21914	uncharacterized LOC4331381(LOC4331381)
Os.3875.1.S1_at	Os01g0217000	4324576	LOC_Os01g11810.1		1.70527		2.21914	protein trichome birefringence-like 41(LOC4324576)
Os.11412.1.S1_a_at	Os09g0424300	4347103	LOC_Os09g25620.1		1.76541		2.21914	S-adenosylmethionine decarboxylase proenzyme(LOC4347103)
Os.24975.1.S1_a_at	Os01g0158200	4324053	LOC_Os01g06490.1		2.47942		2.21914	serine carboxypeptidase II-1(LOC4324053)
Os.12162.1.S1_at	Os10g0573800	4349476	LOC_Os10g42299.1		3.03143		2.21914	mitochondrial carnitine/acylcarnitine carrier-like protein(LOC4349476)
Os.11802.1.S1_at	Os03g0726500	4333970	LOC_Os03g51650.1		4.43828		2.21914	uncharacterized LOC4333970(LOC4333970)
Os.6638.1.S1_at	Os01g0787600	4325859	LOC_Os01g57770.1		2.56507		2.22376	salicylic acid-binding protein 2(LOC4325859)
OsAffx.26230.2.S1_at	Os02g0637000	4330088	LOC_Os02g42450.1				2.22839	putative ripening-related protein 2(LOC4330088)
Os.16435.1.S1_at	Os02g0774200	4330887	LOC_Os02g53410.1		2.71321		2.23457	uncharacterized LOC4330887(LOC4330887)
Os.49291.1.S1_at	Os01g0287400	4325147	None		3.50642		2.23457	hydrophobic protein LTI6B-like(LOC4325147)
OsAffx.23927.2.S1_at	Os01g0876800	4325083	LOC_Os01g65550.1				2.23457	RNA-binding protein 24-B(LOC4325083)
Os.27794.1.S1_at	Os04g0340300	4335518	LOC_Os04g27190.1	2.44528	5.50217		2.25012	alpha-humulene synthase(LOC4335518)
Os.37745.1.S1_at	Os01g0731100	4324430	LOC_Os01g53090.1		3.36359		2.25012	pathogen-related protein(LOC4324430)
Os.4807.1.S1_at	Os04g0634700	4337126	LOC_Os04g54200.1		2.82843		2.28153	diacylglycerol kinase 5(LOC4337126)
Os.5009.1.S1_at	Os02g0158600	4328367	LOC_Os02g06390.1		3.22657		2.28153	uncharacterized LOC4328367(LOC4328367)
Os.27488.1.S1_at	Os07g0597200	4343798	LOC_Os07g40630.1		3.22657		2.28153	probable LRR receptor-like serine/threonine-protein kinase At1g74360(LOC4343798)
Os.22086.1.S1_at	Os07g0677200	4344278	LOC_Os07g48020.1				2.28153	peroxidase 2-like(LOC4344278)
Os.26502.1.S1_a_at	Os04g0434800	4335896	LOC_Os04g35520.1	1.689	1.84038		2.2974	probable L-ascorbate peroxidase 7, chloroplastic(LOC4335896)
Os.12550.1.S1_s_at	Os02g0188000	4328553	LOC_Os02g09510.1		1.693		2.2974	cinnamate beta-D-glucosyltransferase(LOC4328553)
Os.55575.1.S1_at	Os05g0112800	4337600	LOC_Os05g02200.1		1.68179		2.2974	cysteine-rich repeat secretory protein 55(LOC4337600)
Os.5542.1.S1_at	Os02g0649800	4330160	LOC_Os02g43360.1		2.14355		2.2974	cytochrome b5(LOC4330160)
Os.13599.1.S1_at	Os07g0516200	4343379	LOC_Os07g33240.1				2.2974	reactive Intermediate Deaminase A, chloroplastic(LOC4343379)
Os.13708.2.A1_at	Os03g0351300	4332844	LOC_Os03g22790.1		1.75321		2.31338	inactive beta-amylase 9(LOC4332844)
Os.27738.1.S1_at	Os07g0150700	4342410	LOC_Os07g05620.1		2.73208		2.31338	uncharacterized LOC4342410(LOC4342410)
Os.26729.1.A1_at	Os01g0778800	4326432	LOC_Os01g57073.1		2.82843		2.31338	zinc-metallopeptidase, peroxisomal(LOC4326432)
Os.26054.1.S1_s_at	Os01g0575200	4326315	LOC_Os01g39330.1		3.86375		2.31338	putative transcription factor bHLH041(LOC4326315)
Os.11301.1.S1_at	Os11g0141400	4349740	LOC_Os11g04560.1		3.94493		2.31338	probable calcium-binding protein CML36(LOC4349740)
OsAffx.5702.1.S1_s_at	Os08g0140500	4344637	LOC_Os08g04560.1				2.31338	aromatic-L-amino-acid decarboxylase(LOC4344637)
Os.7623.1.S1_at	Os12g0600400	4352717	LOC_Os12g40830.1		2.54912		2.32947	pyridoxal kinase(LOC4352717)
Os.50456.1.A1_a_at	Os02g0139600	4328255	LOC_Os02g04700.1		2.60268		2.32947	aspartate--tRNA ligase 2, cytoplasmic(LOC4328255)
Os.17271.1.S1_at	Os12g0170800	4351628	LOC_Os12g07310.1		2.14355		2.34567	citrate-binding protein(LOC4351628)
Os.11664.1.S1_at	Os08g0109300	4344470	LOC_Os08g01770.1		2.56685		2.34567	probable adenylate kinase 2, chloroplastic(LOC4344470)
Os.35966.1.S1_at	Os01g0832100	4327436	LOC_Os01g61570.1		2.92817		2.34567	GDSL esterase/lipase At2g40250(LOC4327436)
Os.8266.1.A1_at	Os03g0767000	4334233	LOC_Os03g55800.1		4.59479		2.34567	allene oxide synthase 1, chloroplastic(LOC4334233)
OsAffx.22650.1.S1_x_at	Os03g0830300	9270047	LOC_Os03g61480.1		4.62675		2.34567	cell number regulator 10(LOC9270047)
Os.26626.1.S1_at	Os05g0402900	4338739	LOC_Os05g33400.1				2.34567	basic 7S globulin(LOC4338739)
Os.11287.1.S1_at	Os06g0725000	4342106	LOC_Os06g50930.1				2.34567	thiosulfate sulfurtransferase 16, chloroplastic(LOC4342106)
OsAffx.7517.1.S1_x_at	Os12g0174700	4351644	LOC_Os12g07580.1		2.31338		2.37841	dirigent protein 22(LOC4351644)
Os.5562.1.S1_at	Os04g0600200	4336874	LOC_Os04g51150.1		4.56305		2.39496	ubiquinol oxidase 2, mitochondrial(LOC4336874)
Os.8578.1.S1_at	Os06g0103200	4339843	LOC_Os06g01350.1		5.9794		2.39496	uncharacterized acetyltransferase At3g50280(LOC4339843)
Os.8499.1.S1_a_at	Os02g0634700	4330073	LOC_Os02g42310.1				2.39496	serine carboxypeptidase-like 34(LOC4330073)
Os.7246.2.S1_s_at	Os06g0470150	9267972	--		3.03564		2.39662	uncharacterized LOC9267972(LOC9267972)
OsAffx.1083.1.S1_at	Os01g0892500	4324923	LOC_Os01g66840.1		2.02792		2.41162	pectin acetylesterase 5(LOC4324923)
Os.648.1.S1_at	Os01g0623500	4326678	LOC_Os01g43480.1		2.69447		2.41162	peroxisomal biogenesis factor 6(LOC4326678)
Os.10293.1.S1_at	Os07g0617000	4343912	LOC_Os07g42510.1		4.25748		2.41162	ethylene-responsive transcription factor 1-like(LOC4343912)
OsAffx.23395.2.S1_at	Os01g0359600	107277700	LOC_Os01g25740.1				2.41162	putative disease resistance protein RGA4（LOC107277700）；(loc_os01g25740):12001.m09035 protein powdery mildew resistance protein PM3F, putative, expressed
OsAffx.24953.1.S1_s_at	Os03g0125100	4331460	LOC_Os03g03370.1		4.25748		2.42839	beta-carotene hydroxylase 2, chloroplastic(LOC4331460)
OsAffx.19550.1.S1_at	Os12g0183200	4351685	LOC_Os12g08270.1				2.42839	3'(2'),5'-bisphosphate nucleotidase-like(LOC4351685)
Os.6149.1.S1_at	Os01g0138400	4325681	LOC_Os01g04580.1		1.85318		2.44528	probable receptor-like protein kinase At1g67000(LOC4325681)
Os.7727.1.S1_at	Os05g0209600	4338092	LOC_Os05g11910.1		5.77572		2.44528	GDSL esterase/lipase At5g45910(LOC4338092)
Os.31992.1.S1_at	Os03g0154100	4331660	LOC_Os03g05920.1		3.53081		2.46229	FAD-dependent urate hydroxylase(LOC4331660)
Os.55531.1.S1_at	Os03g0439000	4333206	LOC_Os03g32420.1		4.34694		2.46229	uncharacterized LOC4333206(LOC4333206)
Os.54109.1.S1_at	Os03g0584400	4333339	LOC_Os03g38800.1				2.46229	AAA-ATPase At3g50940(LOC4333339)
Os.6345.1.S1_at	Os06g0561000	4341305	LOC_Os06g36560.1				2.46229	probable inositol oxygenase(LOC4341305)
Os.16915.1.S1_at	Os03g0159100	4331688	LOC_Os03g06330.1		2.69447		2.47942	probable receptor-like protein kinase At5g56460(LOC4331688)
Os.8961.1.S1_s_at	Os05g0537100	4339451	LOC_Os05g46020.1		3.70635		2.47942	probable WRKY transcription factor 50(LOC4339451)
Os.48064.1.S1_at	Os09g0439200	4347164	LOC_Os09g26780.1		8.9383		2.49666	protein TIFY 10c(LOC4347164)
Os.19755.2.S1_a_at	Os01g0557500	4324573	LOC_Os01g37690.1		2.54912		2.51403	vacuolar cation/proton exchanger 1a(LOC4324573)
Os.10215.1.S1_at	Os02g0105400	4328012	LOC_Os02g01510.1		3.53081		2.51403	L-lactate dehydrogenase A(LOC4328012)
Os.50881.1.S1_x_at	Os09g0570100	4347910	LOC_Os09g39650.1		1.90528		2.53151	U-box domain-containing protein 33(LOC4347910)
Os.24917.1.S1_at	Os01g0548600	4326185	LOC_Os01g36790.1		3.36359		2.53151	cysteine-rich receptor-like protein kinase 2(LOC4326185)
Os.19493.1.S1_at	Os08g0111200	4344485	LOC_Os08g01940.1		2.25012		2.54912	non-lysosomal glucosylceramidase(LOC4344485)
Os.39652.1.S1_at	Os09g0545300	9271092	LOC_Os09g37330.1		2.51403		2.54912	auxin-responsive protein SAUR36(LOC9271092)
Os.5581.1.S1_at	Os03g0776900	4334293	LOC_Os03g56540.3		3.4822		2.56685	mitochondrial import inner membrane translocase subunit TIM14-3(LOC4334293)
Os.49410.1.A1_at	Os04g0405300	4335749	LOC_Os04g33240.1		6.40856		2.56685	momilactone A synthase-like(LOC4335749)
Os.11565.1.S1_at	Os10g0109300	4347962	LOC_Os10g02040.1				2.56685	peroxidase A2(LOC4347962)
Os.25621.2.S1_at	Os12g0268000	4351945	LOC_Os12g16720.1		2.58471		2.58471	cytochrome P450 71A1(LOC4351945)
Os.23468.1.A1_at	Os09g0452900	4347234	LOC_Os09g27950.1		3.31728		2.58471	beta-1,3-galactosyltransferase 7(LOC4347234)
Os.22374.1.S2_a_at	Os04g0683700	4337447	LOC_Os04g58710.1		4.11246		2.60268	oxalate--CoA ligase(LOC4337447)
Os.15557.1.S1_at	Os01g0214500	4325256	LOC_Os01g11600.1		7.26015		2.60268	uncharacterized LOC4325256(LOC4325256)
Os.10937.1.S1_at	Os03g0192700	4331917	LOC_Os03g09250.1		3.03143		2.63902	inositol-3-phosphate synthase(LOC4331917)
Os.6998.1.S1_at	Os03g0571900	4333289	LOC_Os03g37490.1		3.81055		2.63902	protein DETOXIFICATION 40(LOC4333289)
Os.26768.1.S1_at	Os03g0794200	4334402	LOC_Os03g58010.1	0.586	4.92458		2.65737	uncharacterized N-acetyltransferase p20(LOC4334402)
Os.10619.1.S2_at	Os05g0522600	107276549	LOC_Os05g44770.1		4.53154		2.65737	receptor-like protein kinase HSL1（LOC107276549）
Os.8793.1.S1_at	Os06g0207000	4340439	LOC_Os06g10520.1		2.71321		2.67586	pantothenate kinase 1(LOC4340439)
Os.7150.1.S1_at	Os09g0492700	4347443	LOC_Os09g31970.1	2.63902	5.35171		2.69447	3-hydroxy-3-methylglutaryl-coenzyme A reductase 3-like(LOC4347443)
Os.872.2.S1_at	Os01g0248500	4327214	LOC_Os01g14590.1		3.29436		2.73208	pathogen-related protein(LOC4327214)
Os.14415.1.S1_a_at	Os03g0700700	4333823	LOC_Os03g49380.1		2.56685		2.75108	probable linoleate 9S-lipoxygenase 4(LOC4333823)
Os.57529.1.S1_at	Os04g0631800	4337108	LOC_Os04g53994.1		3.63008		2.75108	receptor-like serine/threonine-protein kinase SD1-6(LOC4337108)
Os.27808.1.S1_s_at	Os03g0743500	4334072	LOC_Os03g53200.1		4.12387		2.75299	calmodulin-like protein 4(LOC4334072)
Os.456.3.S1_s_at	Os05g0268500	4338250	LOC_Os05g18604.1		3.11882		2.76255	serine carboxypeptidase 2(LOC4338250)
Os.6118.1.S1_at	Os11g0155600	4349819	LOC_Os11g05700.1		4.34694		2.78949	ABC transporter C family member 10(LOC4349819)
Os.10872.1.S1_at	Os07g0192000	4342626	LOC_Os07g09420.1		4.78991		2.78949	AAA-ATPase At3g28580(LOC4342626)
Os.15688.2.S1_x_at	Os12g0547600	4352457	LOC_Os12g36110.1		5.65685		2.78949	calmodulin-binding protein 60 C(LOC4352457)
Os.7095.1.S1_at	Os04g0581100	4336765	LOC_Os04g49210.1	3.01049	4.02782		2.80889	naringenin,2-oxoglutarate 3-dioxygenase(LOC4336765)
Os.56891.1.S1_at	Os03g0412400	4333102	LOC_Os03g29930.1		2.05623		2.80889	uncharacterized LOC4333102(LOC4333102)
Os.46805.1.S1_at	Os10g0394000	9267593	LOC_Os10g25420.1		5.27803		2.80889	GDSL esterase/lipase At5g45910(LOC9267593)
Os.51226.1.S1_at	Os03g0739700	4334054	LOC_Os03g52910.1		2.28153		2.82843	uncharacterized LOC4334054(LOC4334054)
Os.551.1.S1_at	Os01g0176200	4326220	LOC_Os01g08110.1		3.01049		2.82843	UDP-glycosyltransferase 73C6(LOC4326220)
Os.8178.1.S1_at	Os11g0592200	4350823	LOC_Os11g37970.1		3.43426		2.82843	barwin(LOC4350823)
Os.53150.1.S1_at	Os08g0529100	4346117	LOC_Os08g41730.1		4.62675		2.82843	proteasome subunit beta type-1-like(LOC4346117)
Os.7242.1.S1_at	Os07g0175600	4342534	LOC_Os07g07930.1		5.20537		2.82843	non-specific lipid-transfer protein-like protein At2g13820(LOC4342534)
Os.4152.1.S1_at	Os10g0569400		LOC_Os10g41980.1		1.693		2.8481	RIR1a protein precursor；RALFL26 - Rapid ALkalinization Factor RALF family protein precursor, expressed；RIR1a protein precursor （OsRALF-28）
Os.27613.1.A1_at	Os05g0170900	4337941	--		2.20381		2.86791	phosphoenolpyruvate/phosphate translocator 3, chloroplastic-like(LOC4337941)
Os.5388.1.S1_at	Os02g0643000	4330129	LOC_Os02g42940.1		2.37841		2.86791	vesicle-associated protein 1-2(LOC4330129)
Os.4866.1.S1_at	Os01g0504500	4324490	LOC_Os01g31980.1		2.58471		2.86791	protein DETOXIFICATION 12(LOC4324490)
OsAffx.28731.1.S1_s_at	Os07g0522500	4343412	LOC_Os07g33780.1		4.14106		2.86791	ABC transporter G family member 43(LOC4343412)
Os.134.1.S1_at	Os12g0236400	4351850	LOC_Os12g13380.1		4.72397		2.86791	adenylate kinase 3(LOC4351850)
OsAffx.2362.1.S1_s_at	Os01g0804200	4327538	--		1.93187		2.88786	cytochrome P450 94B3(LOC4327538)
Os.49755.1.S1_at	Os10g0525800	4349170	LOC_Os10g38189.1				2.88786	glutathione S-transferase U17(LOC4349170)
Os.54794.1.S1_at	Os11g0536000	4350654	LOC_Os11g33050.1		3.34035		2.90795	uncharacterized LOC4350654(LOC4350654)
Os.54623.1.S2_at	Os11g0154500	4349814	LOC_Os11g05614.1				2.90795	NAC domain-containing protein 90(LOC4349814)
OsAffx.29958.1.S1_at	Os09g0379600	9266289	LOC_Os09g21180.1		4.95539		2.94037	homeobox-leucine zipper protein HOX25(LOC9266289)
Os.15894.1.A1_a_at	Os01g0962700	4324554	LOC_Os01g73170.1		3.52592		2.94854	cationic peroxidase SPC4(LOC4324554)
Os.28435.5.S1_x_at	Os10g0558750	4349363	LOC_Os10g40934.1	0.592	2.86791		2.96905	S-norcoclaurine synthase 1(LOC4349363)
Os.20289.1.S1_at	Os11g0592100	4350822	LOC_Os11g37960	0.473029	3.43426		2.9897	barwin(LOC4350822)
Os.11851.1.S1_at	Os03g0218400	4332079	LOC_Os03g11900.1	0.590496	4.46915		2.9897	sugar transport protein 13(LOC4332079)
Os.12018.1.S1_at	Os07g0619400	4343925	LOC_Os07g42730.1		2.42839		3.01049	uncharacterized LOC4343925(LOC4343925)
Os.11816.1.S1_at	Os04g0447700	4335976	LOC_Os04g37490.1		2.67586		3.01049	non-functional NADPH-dependent codeinone reductase 2(LOC4335976)
Os.49352.1.S1_at	Os11g0261900	4350234	LOC_Os11g15570.1		3.55537		3.01049	uncharacterized protein At1g18480(LOC4350234)
Os.55597.1.S1_at	Os05g0571200	4339665	LOC_Os05g49620.1		4.14106		3.01049	probable WRKY transcription factor 41(LOC4339665)
Os.34960.1.S1_at	Os07g0691300	4344371	LOC_Os07g49114.1	1.94531	5.06303		3.03143	uncharacterized LOC4344371(LOC4344371)
Os.7114.1.S1_s_at	Os03g0264400	4332341	LOC_Os03g15780.1		3.03143		3.05252	anthranilate synthase alpha subunit 2, chloroplastic(LOC4332341)
Os.11365.1.S1_at	Os02g0759400	4330793	LOC_Os02g52210.1		8.51496		3.05252	RING-H2 finger protein ATL29(LOC4330793)
Os.32668.1.S1_at	Os01g0176000	4326218	LOC_Os01g08090.1		2.77022		3.09513	UDP-glycosyltransferase 73C6(LOC4326218)
Os.4782.1.S1_at	Os03g0802200	4334464	LOC_Os03g58764.1		4.37717		3.16017	uncharacterized LOC4334464(LOC4334464)
Os.52147.1.S1_at	Os11g0502700	4350562	LOC_Os11g30760.1		1.693		3.18215	uncharacterized LOC4350562(LOC4350562)
Os.53880.1.S1_at	Os08g0357300	4345363	LOC_Os08g26880.1		4.19887		3.18215	ocs element-binding factor 1(LOC4345363)
Os.12082.1.S1_at	Os04g0469000	4336109	LOC_Os04g39350.1		4.82323		3.20428	uncharacterized LOC4336109(LOC4336109)
Os.52833.1.S1_at	Os08g0113000	4344496	LOC_Os08g02110.1		2.71321		3.22657	peroxidase 47(LOC4344496)
Os.53852.1.S1_at	Os04g0209200	4335176	LOC_Os04g13210.1		4.65893		3.22657	ABC transporter C family member 14(LOC4335176)
Os.9848.1.S1_at	Os05g0194900	4338034	LOC_Os05g10650.1		4.95883		3.22657	ATP-dependent 6-phosphofructokinase 6(LOC4338034)
Os.12094.1.S1_a_at	Os02g0543000	4329601	LOC_Os02g33820.1		1.693		3.24901	abscisic stress-ripening protein 1(LOC4329601)
OsAffx.3920.1.S1_at	Os04g0344100	4335526	LOC_Os04g27670.1		6.82108		3.24901	(+)-germacrene D synthase(LOC4335526)
Os.17918.1.S1_at	Os03g0277600	4332422	LOC_Os03g16950.1				3.27161	cysteine-rich repeat secretory protein 55(LOC4332422)
Os.53614.1.S1_at	Os02g0755900	4330775	LOC_Os02g51930.1		5.54044		3.29436	7-deoxyloganetin glucosyltransferase(LOC4330775)
Os.27110.1.A1_at	Os11g0667700	9267616	LOC_Os11g44560.1		4.59479		3.34035	uncharacterized LOC9267616(LOC9267616)
Os.1385.2.S1_x_at	Os01g0941200	4326520	LOC_Os01g71380.1				3.34035	glucan endo-1,3-beta-glucosidase GII(LOC4326520)
Os.27755.1.S1_at	Os07g0539900	4343492	LOC_Os07g35560	0.41466			3.43426	glucan endo-1,3-beta-glucosidase 3(LOC4343492)
Os.313.1.S1_a_at	Os02g0730000	4330612	LOC_Os02g49720.1		2.32947		3.43426	aldehyde dehydrogenase family 2 member B7, mitochondrial(LOC4330612)
Os.30376.1.S1_at	Os01g0111700	4326146	LOC_Os01g02130.1		2.53151		3.43426	uncharacterized LOC4326146(LOC4326146)
Os.11193.1.S1_at	Os03g0760200	4334183	LOC_Os03g55240.1		2.73208		3.43426	isoflavone 2'-hydroxylase(LOC4334183)
Os.12038.1.S1_at	Os01g0879200	4324836	LOC_Os01g65700.1		3.75809		3.43426	dirigent protein 19(LOC4324836)
Os.29979.1.S1_at	Os01g0186000	4325658	LOC_Os01g09100.1		3.31728		3.45815	probable WRKY transcription factor 50(LOC4325658)
Os.17090.1.S1_at	Os03g0777000	4334294	LOC_Os03g56580.1		3.34035		3.4822	transcription factor JUNGBRUNNEN 1(LOC4334294)
Os.32366.1.S1_at	Os01g0699600	4326920	LOC_Os01g50420.1		4.89056		3.4822	mitogen-activated protein kinase kinase kinase 3(LOC4326920)
Os.18856.1.S1_at	Os04g0111200	4334932	LOC_Os04g02050.1		5.81589		3.50642	ATP sulfurylase 2(LOC4334932)
Os.55595.1.S1_at	Os11g0112200	4349585	LOC_Os11g02100.1				3.50642	cationic peroxidase 1(LOC4349585)
Os.10861.1.S1_at	Os11g0183900	4349956	LOC_Os11g08100.1		2.71321		3.53081	aspartic proteinase Asp1-like(LOC4349956)
Os.2371.1.S1_at	Os12g0448900	4352160	LOC_Os12g26290.1		9.51366		3.55537	alpha-dioxygenase 1(LOC4352160)
Os.54579.1.S1_s_at	Os07g0418700	4343034	LOC_Os07g23660.1				3.55537	protein TsetseEP(LOC4343034)
Os.15426.1.S1_at	Os07g0538200	4343483	LOC_Os07g35370.1		3.27161		3.605	cysteine-rich receptor-like protein kinase 15(LOC4343483)
Os.1193.1.S1_at	Os04g0509600	4336365	LOC_Os04g43070.1		4.65893		3.605	ammonium transporter 1 member 1(LOC4336365)
Os.54911.1.S1_at	Os05g0382500	9272160	LOC_Os05g31740.1		4.89056		3.605	cytochrome P450 94B3(LOC9272160)
Os.57506.1.S1_at	Os06g0569500	4341343	LOC_Os06g37300.1		4.89056		3.605	ent-sandaracopimaradiene 3-hydroxylase(LOC4341343)
Os.20501.1.S1_at	Os07g0673900	4344259	LOC_Os07g47670.1		1.7411		3.68075	uncharacterized LOC4344259(LOC4344259)
Os.46393.1.S1_x_at	Os10g0569600	4349449	LOC_Os10g41999.1		1.90528		3.68075	EMI domain-containing protein 1(LOC4349449); Similar to RIR1b protein precursor；RALFL27 - Rapid ALkalinization Factor RALF family protein precursor, expressed
Os.10579.1.S1_at	Os08g0120600	4344545	LOC_Os08g02700.1		5.93809		3.68075	fructose-bisphosphate aldolase cytoplasmic isozyme-like(LOC4344545)
Os.55829.1.S1_at	Os05g0370700	4338583	LOC_Os05g30760.1		4.89056		3.73213	probable esterase PIR7A(LOC4338583)
Os.11867.2.S1_at	Os05g0410200	4338776	LOC_Os05g33940.1		4.31691		3.75809	probable carboxylesterase 15(LOC4338776)
Os.6620.1.S1_at	Os03g0734300	4334015	LOC_Os03g52390.1		2.20381		3.78423	proteinase inhibitor PSI-1.2(LOC4334015)
Os.12012.1.S1_at	Os10g0392400	4348533	LOC_Os10g25290.1		7.46426		3.78423	protein TIFY 11d(LOC4348533)
Os.51741.1.S1_at	Os05g0324700	4338424	LOC_Os05g25920.1		8.45614		3.78423	uncharacterized LOC4338424(LOC4338424)
Os.46872.1.S1_at	Os10g0515900	4349113	LOC_Os10g37160.1		9.31787		3.78423	cytochrome P450 89A2(LOC4349113)
Os.9511.1.S1_at	Os03g0603600	4333407	LOC_Os03g40670.1		2.20381		3.81055	glycerophosphodiester phosphodiesterase GDPD6(LOC4333407)
Os.4159.1.S1_at	Os01g0713200	4325938	LOC_Os01g51570.1		3.34035		3.81055	glucan endo-1,3-beta-glucosidase GII(LOC4325938)
Os.55637.1.S1_at	Os05g0526700	4339385	LOC_Os05g45070.1		3.97237		3.83706	uncharacterized LOC4339385(LOC4339385)
Os.23397.1.S1_at	Os08g0485400	4345877	LOC_Os08g37874.1		5.35171		3.83706	nitronate monooxygenase(LOC4345877)
Os.19375.1.S1_at	Os08g0448000	4345717	LOC_Os08g34790.1		4.82323		3.86375	probable 4-coumarate--CoA ligase 5(LOC4345717)
Os.10348.1.S1_at	Os01g0597800	4325960	LOC_Os01g41430.1		10.8528		3.91768	scopoletin glucosyltransferase(LOC4325960)
Os.19608.1.S1_at	Os09g0554300	4347808	LOC_Os09g38130.1		12.996		3.91768	uncharacterized LOC4347808(LOC4347808)
Os.17020.1.S1_x_at	Os08g0384500	4345450	LOC_Os08g29570.1		5.24157		3.94493	ABC transporter G family member 44(LOC4345450)
Os.2416.1.S1_a_at	Os01g0940700	4326518	LOC_Os01g71340.1				3.94493	glucan endo-1,3-beta-glucosidase, acidic isoform(LOC4326518)
Os.46844.1.S1_at	Os10g0393800	4348540	LOC_Os10g25400.1		2.12874		4	GDSL esterase/lipase At5g45910(LOC4348540)
Os.9279.1.S1_at	Os12g0570700	4352580	LOC_Os12g38270.1		4.34694		4	metallothionein-like protein 4A(LOC4352580)
Os.46418.1.S1_at	Os10g0535800	4349235	LOC_Os10g39100.1		5.1337		4	uncharacterized LOC4349235(LOC4349235)
Os.11552.1.S2_at	Os04g0688100	4337482	LOC_Os04g59150.1		9.05		4.00555	cationic peroxidase SPC4(LOC4337482)
Os.50798.1.S1_at	Os08g0105700	9266988	LOC_Os08g01480.1		3.18215		4.05584	indole-2-monooxygenase(LOC9266988)
Os.6682.1.A1_s_at	Os03g0745200	4334082	--				4.08405	protein ECERIFERUM 26-like(LOC4334082)
Os.22000.1.S1_at	Os06g0726200	4342115	LOC_Os06g51060.1		2.18859		4.11246	chitinase 1(LOC4342115)
Os.55247.1.S1_at	Os05g0576600	4339695	LOC_Os05g50100.1		9.64646		4.14106	uncharacterized LOC4339695(LOC4339695)
Os.26858.1.S1_at	Os02g0600400	4329889	LOC_Os02g38840.1		2.8481		4.16986	glucose-6-phosphate 1-dehydrogenase, cytoplasmic isoform(LOC4329889)
Os.38351.1.A1_at	Os08g0535900		None		2.44528		4.19887
Os.27100.1.A1_at	Os05g0318100	4338400	LOC_Os05g25390.1		5.35171		4.19887	wall-associated receptor kinase-like 20(LOC4338400)
Os.50966.1.S1_at	Os02g0532500	4329551	LOC_Os02g32980.1		6.77396		4.22807	germin-like protein 2-4(LOC4329551)
Os.27271.1.S1_a_at	Os04g0316200	4335460	LOC_Os04g25060.1				4.22807	cysteine-rich repeat secretory protein 38(LOC4335460)
Os.459.1.S1_at	Os03g0663500	4333649	LOC_Os03g46070.1		2.49666		4.25748	alpha-amylase/trypsin inhibitor(LOC4333649)
Os.46584.1.S1_at	Os06g0143100	9268366	LOC_Os06g05120.1		2.80889		4.28709	uncharacterized LOC9268366(LOC9268366)
Os.23183.1.S1_at	Os09g0454600	4347248	LOC_Os09g28160.1		10.9283		4.31691	mitochondrial phosphate carrier protein 3, mitochondrial(LOC4347248)
Os.38812.1.S1_at	Os01g0615050	9269181	None		3.03143		4.34694	uncharacterized LOC9269181(LOC9269181)
OsAffx.27357.1.S1_at	Os05g0550800	4339529	LOC_Os05g47770.1		6.6807		4.37717	probable serine/threonine-protein kinase At1g18390(LOC4339529)
Os.7314.1.S1_at	Os10g0370500	4348471	LOC_Os10g22520.1				4.37717	probable glucan 1,3-beta-glucosidase A(LOC4348471)
Os.11812.1.S1_at	Os02g0719600	4330542	LOC_Os02g48770.1		19.6983		4.40762	anthranilate O-methyltransferase 1(LOC4330542)
OsAffx.30676.2.S1_x_at	Os10g0490800	4348972	LOC_Os10g34910.1		3.24901		4.43828	uncharacterized LOC4348972(LOC4348972)
Os.11262.1.S1_a_at	Os04g0401700	4335729	LOC_Os04g32920.1		5.24157		4.45677	potassium transporter 1(LOC4335729)
Os.16879.1.S1_at	Os06g0313500	4340867	--		6.06287		4.46915	uncharacterized LOC4340867(LOC4340867)
Os.6170.1.S1_at	Os02g0744600	4330708	LOC_Os02g51060.1		6.77396		4.46915	probable mannan synthase 6(LOC4330708)
Os.46793.1.S1_at	Os10g0147200	4348105	LOC_Os10g05660.1		8.9383		4.46915	thaumatin-like protein 1b(LOC4348105)
Os.35642.2.S1_x_at	Os01g0795200	4325626	LOC_Os01g58280.1		3.50642		4.50023	subtilisin-like protease SBT3.5(LOC4325626)
Os.4384.1.S1_at	Os01g0816100	4327485	LOC_Os01g60020.1		8.9383		4.59479	NAC domain-containing protein 68(LOC4327485)
Os.37717.1.A1_s_at	Os05g0247100	4338208	LOC_Os05g15770.1				4.67835	xylanase inhibitor protein 2-like(LOC4338208)
Os.47327.1.S1_at	Os03g0734200	4334014	LOC_Os03g52380.1		2.75872		4.68809	uncharacterized LOC4334014(LOC4334014)
Os.46450.1.S1_at	Os10g0491000	4348974	LOC_Os10g34930.1		3.50642		4.72397	uncharacterized LOC4348974(LOC4348974)
Os.7530.1.S1_at	Os09g0472900	4347346	LOC_Os09g29710.1				4.78991	EG45-like domain containing protein(LOC4347346)
Os.55437.1.S1_at	Os03g0638900	4333532	LOC_Os03g43770.1		3.83706		4.85678	putative F-box/LRR-repeat protein 9(LOC4333532)
Os.19519.1.S1_s_at	Os07g0509800	4343348	LOC_Os07g32570.1		8.119		4.911	probable 5'-adenylylsulfate reductase 1, chloroplastic(LOC4343348)
Os.11195.1.S1_at	Os07g0274700	4342911	LOC_Os07g17330.1		11.8762		4.92458	uncharacterized LOC4342911(LOC4342911)
Os.37454.1.S1_at	Os01g0566500	4327933	LOC_Os01g38580.1		2.31338		4.95883	carotenoid cleavage dioxygenase 8 homolog A, chloroplastic(LOC4327933)
Os.11313.1.S1_at	Os03g0300400	4332568	LOC_Os03g18850.1	0.592	4.85678		4.99332	pathogenesis-related protein 1(LOC4332568)
Os.32890.1.S1_at	Os11g0702100	4351197	LOC_Os11g47600.1		4.85678		5.02805	xylanase inhibitor protein 1-like(LOC4351197)
Os.5295.1.S1_at	Os08g0200100	4344897	LOC_Os08g10010.1				5.02805	acyl-[acyl-carrier-protein] desaturase 7, chloroplastic(LOC4344897)
Os.2423.1.S1_at	Os12g0555200	4352488	LOC_Os12g36850.1		5.27803		5.09824	major pollen allergen Bet v 1-D/H(LOC4352488)
Os.26732.1.S1_at	Os01g0175600	4326215	LOC_Os01g08020.1		2.09943		5.1337	uncharacterized LOC4326215(LOC4326215)
Os.7510.1.S1_at	Os10g0559500	4349369	LOC_Os10g41020.1		5.02805		5.1337	S-norcoclaurine synthase 1(LOC4349369)
Os.53077.1.S1_at	Os04g0506800	4336343	LOC_Os04g42760.1		8.51496		5.1337	sialyltransferase-like protein 3(LOC4336343)
Os.5044.1.S1_at	Os01g0699500	4326919	LOC_Os01g50410.1		4.53154		5.16941	mitogen-activated protein kinase kinase kinase 2(LOC4326919)
Os.30239.1.S1_at	Os07g0664200	4344203	LOC_Os07g46910.1		4.72397		5.16941	momilactone A synthase-like(LOC4344203)
Os.10196.1.S1_at	Os01g0795700		LOC_Os01g58320.1		4.95883		5.16941
Os.6450.1.S1_at	Os07g0190000	4342614	LOC_Os07g09190.1		9.64646		5.16941	probable 1-deoxy-D-xylulose-5-phosphate synthase 2, chloroplastic(LOC4342614)
OsAffx.14273.1.S1_at	Os04g0533900	4336504	LOC_Os04g45130.1		4.53154		5.20537	uncharacterized LOC4336504(LOC4336504)
OsAffx.3667.1.S1_at	Os03g0834050	9266306	LOC_Os03g61829.1		4.37717		5.35171	uncharacterized LOC9266306(LOC9266306)
Os.10356.1.S1_at	Os03g0180900	4331833	LOC_Os03g08320.1		7.6211		5.38893	protein TIFY 11c(LOC4331833)
Os.5031.1.S1_at	Os12g0555000	4352487	LOC_Os12g36830.1		5.85634		5.42642	major allergen Dau c 1(LOC4352487)
OsAffx.2652.1.S1_at	Os02g0274200	9268112	--		1.90528		5.50217	probable LRR receptor-like serine/threonine-protein kinase At4g36180(LOC9268112)
Os.14978.1.S1_a_at	Os07g0539300	9268304	LOC_Os07g35510.1		3.5801		5.57897	glucan endo-1,3-beta-glucosidase 12(LOC9268304)
Os.27751.1.S1_at	Os02g0571100	9266189	LOC_Os02g36210.1		4.82323		5.6962	ent-copalyl diphosphate synthase 2(LOC9266189)
Os.9840.1.S1_at	Os10g0322200	4348311	--		5.42642		5.6962	UDP-glycosyltransferase 83A1(LOC4348311)
Os.28282.2.S1_s_at	Os07g0663700	4344198	LOC_Os07g46846.1		5.9794		5.7041	momilactone A synthase-like(LOC4344198)
Os.26830.1.S1_at	Os07g0518100	4343392	LOC_Os07g33440.1		4.95883		5.85634	taxadiene 5-alpha hydroxylase(LOC4343392)
Os.6142.1.S1_s_at	Os11g0135000	4349705	LOC_Os11g04030.1		2.86791		5.93809	protein ZINC INDUCED FACILITATOR-LIKE 1(LOC4349705)
Os.44475.1.S1_at	Os07g0564500	4343616	LOC_Os07g37730.1		23.0549		6.05447	internal alternative NAD(P)H-ubiquinone oxidoreductase A1, mitochondrial(LOC4343616)
Os.11830.1.S1_at	Os05g0366600	4338560	LOC_Os05g30350.1		4.85678		6.06287	beta-glucosidase 22(LOC4338560)
Os.15704.1.S1_at	Os07g0552800	4343553	LOC_Os07g36690.1		5.35171		6.06287	mixed-linked glucan synthase 2(LOC4343553)
OsAffx.13348.1.S1_s_at	Os03g0650200	4333585	LOC_Os03g44740.1		6.02099		6.10504	flavonoid 3'-monooxygenase(LOC4333585)
Os.20230.1.S1_at	Os11g0592000	4350821	LOC_Os11g37950.1		2.77022		6.23332	barwin(LOC4350821)
Os.3415.1.S1_s_at	Os10g0542900	4349267	LOC_Os10g39680.1		3.34035		6.23332	chitinase 8(LOC4349267)
Os.55827.1.S1_at	Os11g0490900	4350545	LOC_Os11g29870.1		4.92458		6.27667	probable WRKY transcription factor 56(LOC4350545)
Os.53814.1.S1_at	Os09g0127300	4346438	LOC_Os09g04050.1		13.9288		6.32033	cinnamoyl-CoA reductase 2(LOC4346438)
Os.1000.1.S1_at	Os01g0106400	4326149	LOC_Os01g01660.1		11.7127		6.49802	isoflavone reductase homolog IRL(LOC4326149)
Os.49507.1.S1_at	Os04g0578000	4336750	LOC_Os04g48850.1		8.39773		6.54322	1-aminocyclopropane-1-carboxylate synthase(LOC4336750)
Os.54463.1.S1_at	Os05g0560500	4339598	LOC_Os05g48680.1		6.58873		6.63456	uncharacterized LOC4339598(LOC4339598)
Os.52964.1.S1_at	Os06g0242700	9272356	LOC_Os06g13460.1		36.7583		6.63456	benzoate O-methyltransferase(LOC9272356)
Os.55682.1.S1_at	Os03g0351700	4332848	LOC_Os03g22820.1		8.1681		6.6807	uncharacterized LOC4332848(LOC4332848)
Os.323.1.S1_at	Os07g0129200	4342317	LOC_Os07g03710.1		3.5801		6.72717	pathogenesis-related protein PRB1-3(LOC4342317)
Os.54607.1.S1_at	Os06g0501900	4341117	LOC_Os06g30640.1		5.06303		6.72717	cytochrome P450 76M5-like(LOC4341117)
OsAffx.19366.1.S1_at	Os11g0664800	4351074	LOC_Os11g44340.1				6.72717	calmodulin-binding protein 60 B(LOC4351074)
Os.50432.1.S1_at	Os04g0480700	9268080	LOC_Os04g40470.1				6.77396	cytochrome P450 71A9(LOC9268080)
Os.22968.1.A1_at	Os08g0331000	4345292	LOC_Os08g24200.1		6.1475		6.82108	uncharacterized LOC4345292(LOC4345292)
Os.53414.1.S1_at	Os03g0287400	4332483	LOC_Os03g17810.1		9.64646		6.86852	LOB domain-containing protein 1(LOC4332483)
Os.51606.1.S1_at	Os12g0635400	9270699	None		5.16941		6.9644	VQ motif-containing protein 29(LOC9270699)
Os.11914.1.S1_at	Os06g0215900	4340486	LOC_Os06g11240.1		6.40856		7.01285	putative 12-oxophytodienoate reductase 4(LOC4340486)
Os.36817.1.S1_at	Os07g0410700	4343006	LOC_Os07g22770.1		5.27803		7.46426	ethylene-responsive transcription factor 15(LOC4343006)
Os.16558.1.S1_at	Os01g0963000	4324556	LOC_Os01g73200.1		14.2215		7.51618	cationic peroxidase SPC4(LOC4324556)
Os.26807.1.S1_at	Os01g0221600	4324653	LOC_Os01g12210.1		7.46426		7.56846	aluminum-activated malate transporter 9(LOC4324653)
Os.50903.1.S1_at	Os09g0255400	4346529	LOC_Os09g08130.1		7.38194		7.62639	indole-3-glycerol phosphate synthase(LOC4346529)
Os.49615.1.S1_at	Os03g0661600	4333634	LOC_Os03g45960.1		5.50217		7.72749	alpha-amylase/trypsin inhibitor(LOC4333634)
Os.3406.1.S1_at	Os04g0600300	4336875	LOC_Os04g51160.1		14.1232		7.72749	ubiquinol oxidase 2, mitochondrial(LOC4336875)
Os.26922.1.S1_at	Os02g0134400	4328220	LOC_Os02g04170.1		10.6295		7.78124	L-aspartate oxidase, chloroplastic(LOC4328220)
Os.4867.1.S1_at	Os08g0518800	4346051	LOC_Os08g40680.1		3.43426		7.88986	xylanase inhibitor protein 2-like(LOC4346051)
OsAffx.7690.1.S1_at	Os12g0434400	4352123	LOC_Os12g24650.1		8.11168		8.05564	putative leucine aminopeptidase 1(LOC4352123)
Os.8503.1.S1_at	Os06g0591200	4341416	LOC_Os06g39110.1				8.39773	submaxillary gland androgen-regulated protein 3A(LOC4341416)
Os.19472.1.S1_at	Os01g0124100	4326000	LOC_Os01g03330.1		12.996		8.57419	Bowman-Birk type bran trypsin inhibitor-like(LOC4326000)
Os.51506.1.S1_at	Os03g0322200	4332684	LOC_Os03g20600.1		13.9288		8.63383	uncharacterized LOC4332684(LOC4332684)
Os.10942.1.S1_a_at	Os10g0419300	4348646	LOC_Os10g28340.1	1.94531	12.6407	1.72907	8.75435	heat stress transcription factor A-2c，2-keto-methylthiobutyric-acid-forming enzyme，heat shock factor RHSF6 （LOC4348646）
Os.50015.1.S1_at	Os06g0649000	4341678	LOC_Os06g44010.1		11.1579		8.81524	probable WRKY transcription factor 60(LOC4341678)
Os.2915.1.S1_at	Os01g0314800	4327292	LOC_Os01g21250.1		11.7942		9.18959	late embryogenesis abundant protein Lea5-D(LOC4327292)
Os.48003.1.A1_at	Os01g0668901	107276023	LOC_Os01g47840.1		15.2422		9.18959	putative receptor protein kinase ZmPK1（LOC107276023）；(loc_os01g47840):12001.m10977 protein S-locus-like receptor protein kinase, putative
OsAffx.15971.1.S1_x_at	Os06g0688200	107276859	LOC_Os06g47360.1				9.25351	putative EG45-like domain containing protein 1（LOC107276859）；(loc_os06g47360):12006.m09262 protein blight-associated protein p12 precursor, putative, expressed
Os.28124.1.S1_at	Os10g0416500	4348633	LOC_Os10g28080.1		3.94493		9.31787	chitinase 1(LOC4348633)
Os.4653.1.S1_at	Os01g0124200	9268662	LOC_Os01g03340.1		12.2101		9.91766	Bowman-Birk type bran trypsin inhibitor(LOC9268662)
Os.28433.5.S1_x_at	Os01g0795400	4325628	LOC_Os01g58290.1		6.72717		10.1261	subtilisin-like protease SBT3.5(LOC4325628)
Os.27296.1.A1_at	Os08g0334200		--		7.1602		10.2674
Os.52963.1.S1_at	Os04g0171600	4335062	LOC_Os04g08824.1				10.4107	tyrosine N-monooxygenase(LOC4335062)
Os.9107.2.S1_x_at	Os09g0444900	4347195	LOC_Os09g27260.1		17.7531		10.4831	uncharacterized LOC4347195(LOC4347195)
Os.2237.1.S1_at	Os07g0677100	4344277	LOC_Os07g48010.1		4.56305		11.3137	peroxidase 2-like(LOC4344277)
Os.21635.1.S1_at	Os12g0132800	4351424	LOC_Os12g03860.1		4.72397		11.3924	protein ZINC INDUCED FACILITATOR-LIKE 1(LOC4351424)
OsAffx.11397.1.S1_at	Os01g0581800	9270742	LOC_Os01g39990.1		9.91766		11.4716	uncharacterized LOC9270742(LOC9270742)
Os.5983.1.S1_at	Os09g0399800	4346988	LOC_Os09g23530.1		10.4107		11.5514	probable cinnamyl alcohol dehydrogenase 8A(LOC4346988)
Os.47914.1.S1_at	Os06g0215600	4340485	LOC_Os06g11210.1		11.9588		11.6318	putative 12-oxophytodienoate reductase 5(LOC4340485)
Os.5250.1.S1_at	Os04g0523600	4336437	LOC_Os04g44240.1		5.06303		11.7127	UDP-glycosyltransferase 73C7(LOC4336437)
Os.10862.1.S1_at	Os06g0146600	4340115	LOC_Os06g05410.1		7.31065		13.1775	uncharacterized LOC4340115(LOC4340115)
Os.30670.1.S1_at	Os07g0410300	9266984	LOC_Os07g22730.1		8.51496		14.1232	ethylene-responsive transcription factor 15(LOC9266984)
OsAffx.15530.1.S1_at	Os06g0315000	9272116	LOC_Os06g20960.1				14.2215	salicylate carboxymethyltransferase(LOC9272116)
Os.46616.1.S1_at	Os03g0762400	4334201	LOC_Os03g55420.1		4.25748		14.9285	peroxidase 35(LOC4334201)
Os.32115.1.S1_at	Os01g0940800	4326519	LOC_Os01g71350.1		4.14106		16.1113	glucan endo-1,3-beta-glucosidase GII(LOC4326519)
Os.16305.1.S1_at	Os04g0180400	4335096	LOC_Os04g10160.1		20.6776		16.3362	cytochrome P450 99A2(LOC4335096)
Os.55343.1.S1_at	Os04g0654400	9267389	LOC_Os04g56030.1		20.393		16.4498	glycine-rich cell wall structural protein(LOC9267389)
Os.11330.1.S2_at	Os03g0400700	4333058	LOC_Os03g28260.1		62.2499		16.5642	late embryogenesis abundant protein Lea5-D(LOC4333058)
Os.57547.1.S1_at	Os07g0677500	4344281	LOC_Os07g48050.1				16.6795	peroxidase 2-like(LOC4344281)
Os.30634.1.S1_at	Os01g0714800	4325945	LOC_Os01g51690.1				17.8766	probable WRKY transcription factor 23(LOC4325945)
OsAffx.20305.1.S1_at	Os10g0439800	4348721	LOC_Os10g30390.1				18.1261	ent-cassadiene C2-hydroxylase-like(LOC4348721)
OsAffx.3313.1.S1_at	Os03g0361700	9272299	LOC_Os03g24690.1				22.7848	(+)-germacrene D synthase(LOC9272299)
Os.6776.1.S1_at	Os07g0539100	4343487	LOC_Os07g35480.1		8.05564		22.9433	glucan endo-1,3-beta-glucosidase 3(LOC4343487)
Os.49927.1.S1_at	Os06g0586300		LOC_Os06g38680.1		14.0257		24.0839
Os.7947.1.S1_x_at	Os05g0375400	4338611	LOC_Os05g31140.1				25.2813	lichenase-2(LOC4338611)
Os.3729.1.S1_at	Os01g0132000	4325794	LOC_Os01g04050.1		23.1029		25.6342	Bowman-Birk type wound-induced proteinase inhibitor WIP1(LOC4325794)
Os.34496.1.S1_at	Os03g0830500	4334663	LOC_Os03g61500.1		145.009		25.9921	cell number regulator 10(LOC4334663)
Os.33625.4.S1_at	Os01g0934800	4326788	LOC_Os01g70850.1		15.455		26.5382	esterase PIR7B(LOC4326788)
Os.37718.1.S1_at	Os10g0409400	4348595	LOC_Os10g26940.1				27.2843	BURP domain-containing protein 16(LOC4348595)
Os.23187.1.S1_at	Os04g0104900	4334903	LOC_Os04g01470.1		24.0839		28.443	probable inactive methyltransferase Os04g0175900(LOC4334903)
Os.159.1.S1_s_at	Os03g0235000	4332175	LOC_Os03g13210.1		30.0647		28.6408	peroxidase A2(LOC4332175)
Os.19547.1.S1_at	Os08g0112300	4344489	LOC_Os08g02030.1		32.5368		30.6115	uncharacterized acetyltransferase At3g50280(LOC4344489)
Os.14951.1.S1_at	Os08g0508000	4345988	LOC_Os08g39730.1		53.0765		41.6429	cytochrome P450 76M5-like(LOC4345988)
Os.158.1.S1_at	Os10g0109600	4347963	LOC_Os10g02070.1		34.0598		43.1115	peroxidase N(LOC4347963)
Os.49714.1.S1_at	Os04g0496800	4336282	LOC_Os04g41950.1			1.691		LETM1 and EF-hand domain-containing protein 1, mitochondrial(LOC4336282)
Os.37238.1.S1_at	Os08g0196700	4344874	LOC_Os08g09690.1			1.691		nuclear transcription factor Y subunit A-4(LOC4344874)
Os.9642.1.S1_at	Os03g0704200	9266585	LOC_Os03g49730.1			1.691		histone-lysine N-methyltransferase ASHR1(LOC9266585)
Os.47575.1.S1_at	Os02g0597800	4329872	LOC_Os02g38430.1			1.691		uncharacterized membrane protein At3g27390(LOC4329872)
Os.8971.1.S1_at	Os05g0519700	4339343	LOC_Os05g44340.1			1.696		chaperone protein ClpB1(LOC4339343)
OsAffx.25285.1.S1_at	Os03g0411300	4333095	LOC_Os03g29770.1	1.694		1.696		uncharacterized LOC4333095(LOC4333095)
Os.15012.1.S2_a_at	Os03g0395900	9268882	LOC_Os03g27840.1			1.696		CLK4-associating serine/arginine rich protein(LOC9268882)
Os.49377.1.S1_at	Os01g0148100	4325213	LOC_Os01g05510.1			1.693		uncharacterized LOC4325213(LOC4325213)
Os.25309.2.A1_a_at	Os02g0579600	4329771	LOC_Os02g36924.1			1.693		MADS-box transcription factor 27（LOC4329771）；(loc_os02g36924):12002.m08779 protein MADS-box transcription factor 27, putative, expressed
Os.54617.1.S1_at	Os03g0320900	4332674	LOC_Os03g20460.1			1.693		guanylate kinase 2, chloroplastic/mitochondrial(LOC4332674)
Os.33339.2.S1_at	Os01g0775600	4327889	LOC_Os01g56820.1			1.693		glucose-induced degradation protein 8 homolog(LOC4327889)
OsAffx.28200.1.S1_at	Os06g0721600		LOC_Os06g50630.1			1.693
Os.27692.1.S1_at	Os03g0293900		LOC_Os03g18270.1			1.69214
Os.50642.1.S1_at	Os04g0568700	4336701	LOC_Os04g48030.1	2.50012		1.69214		heat stress transcription factor B-2a(LOC4336701)
Os.5574.1.S1_s_at	Os02g0181900	4328515	LOC_Os02g08490.1	1.694		1.71		chaperone protein ClpB3, mitochondrial(LOC4328515)
Os.24611.1.S1_at	Os02g0622500	4330022	LOC_Os02g40900.1			1.71		RNA-binding protein 42(LOC4330022)
Os.17489.1.S1_x_at	Os08g0347200		LOC_Os08g25864.1			1.71
OsAffx.28903.2.S1_at	Os08g0522100		LOC_Os08g41070.1			1.71		(loc_os08g41070):12008.m08085 protein retrotransposon protein, putative, unclassified, expressed
OsAffx.15339.1.S1_s_at	Os06g0198500	4340398	LOC_Os06g09820.1	1.689		1.71		uncharacterized LOC4340398(LOC4340398)
Os.25311.1.A1_at	Os02g0731200	4330621	LOC_Os02g49840.1	2.67586		1.695		MADS-box transcription factor 57（LOC4330621）；(loc_os02g49840):12002.m10018 protein MADS-box transcription factor 57, putative, expressed
Os.49848.1.S1_at	Os04g0594100	4336841	LOC_Os04g50770.1			1.695		myb-related protein Zm1(LOC4336841)
OsAffx.30119.1.S1_at	Os09g0500900	4347483	LOC_Os09g32470.1			1.695		cytochrome b561 and DOMON domain-containing protein At3g25290(LOC4347483)
Os.5817.1.S1_at	Os06g0195800	4340388	LOC_Os06g09560.1	2.26577		1.70527		dnaJ homolog subfamily B member 6(LOC4340388)
Os.7987.1.S1_at	Os01g0182600	4325329	LOC_Os01g08700.1			1.70527		protein GIGANTEA(LOC4325329)
Os.47938.1.S1_at	Os04g0512300	4336383	LOC_Os04g43290.1			1.70527		actin-related protein 2/3 complex subunit 2B(LOC4336383)
OsAffx.11499.1.S1_at	Os01g0660900	4327177	LOC_Os01g47190.1			1.71713		uncharacterized LOC4327177(LOC4327177)
Os.8043.1.S1_at	Os03g0719400	4333927	LOC_Os03g51010.1	2.21914		1.75321		monoglyceride lipase(LOC4333927)
Os.45885.1.S1_s_at	Os01g0618100	4326612	LOC_Os01g43090.1	1.694		1.76541		probable aldo-keto reductase 1(LOC4326612)
Os.9679.1.S1_at	Os11g0180000	4349933	LOC_Os11g07830.1			1.77769		dirigent protein 22(LOC4349933)
Os.11046.1.S1_at	Os06g0592500	4341420	LOC_Os06g39240.1	3.11666		1.81504		multiprotein-bridging factor 1c(LOC4341420)
Os.11112.1.S1_s_at	Os08g0520600	4346066	LOC_Os08g40910.1	3.16017		1.81504		uncharacterized LOC4346066(LOC4346066)
Os.40021.1.S1_a_at	Os03g0161900	4331707	LOC_Os03g06630.1	2.44528		1.85318		uncharacterized LOC4331707；HEAT STRESS TRANSCRIPTION FACTOR A2D（OsHsfA2d）
Os.50590.2.A1_at	Os02g0175000	4328468	LOC_Os02g07830.1			1.85318		probable cation transporter HKT6(LOC4328468)
Os.5099.1.S1_at	Os10g0536700	4349241	LOC_Os10g39170.1		0.406126	1.86607		peroxidase 5(LOC4349241)
Os.22122.1.S1_at	Os11g0146800	4349763	LOC_Os11g04954.1			1.90528		meiotic recombination protein DMC1 homolog(LOC4349763)
Os.14384.1.S1_at	Os04g0547900	4336574	LOC_Os04g46280.1			1.93187		nudix hydrolase 8(LOC4336574)
Os.51778.1.S1_at	Os02g0259900	4328933	LOC_Os02g15930.1			1.94531		BAG family molecular chaperone regulator 6(LOC4328933)
Os.4775.2.S1_at	Os01g0136100	4325697	LOC_Os01g04370.1			1.95884		16.9 kDa class I heat shock protein 1(LOC4325697)
Os.15792.1.S1_at	Os06g0183700	4340322	LOC_Os06g08470.1	1.693		1.98618		uncharacterized LOC4340322(LOC4340322)
Os.55986.1.S1_x_at	Os10g0496000	4349003	LOC_Os10g35300.1			1.98618		dof zinc finger protein DOF3.1(LOC4349003)
Os.34438.2.A1_x_at	Os07g0586100	4343748	LOC_Os07g39740.1	1.694		2		GDSL esterase/lipase At3g26430(LOC4343748)
Os.6092.1.S1_at	Os02g0661100	4330221	LOC_Os02g44230.1			2		probable trehalose-phosphate phosphatase 1(LOC4330221)
Os.49054.1.S1_at	Os04g0382400	4335641	LOC_Os04g31350.1			2.14355		uncharacterized LOC4335641(LOC4335641)
Os.41109.1.S1_x_at	Os07g0631200	4343997	LOC_Os07g43740.1	2.65185		2.20534		E3 ubiquitin-protein ligase CIP8(LOC4343997)
Os.11941.1.S1_at	Os09g0526600	4347637	LOC_Os09g35790.1	2.31338	1.685	2.21914		heat stress transcription factor B-2c(LOC4347637)
Os.27716.2.S1_a_at	Os08g0546800	4346229	LOC_Os08g43334.1	4.31691		2.32947		heat stress transcription factor B-2b(LOC4346229)
Os.11039.3.S1_at	Os04g0107900	9267997	LOC_Os04g01740.1	3.93401	3.78423	2.33108		heat shock protein 82(LOC9267997)
Os.22731.1.S1_at	Os03g0266900	4332360	LOC_Os03g16020.1	4.62675	2.14355	2.36199		17.4 kDa class I heat shock protein(LOC4332360)
Os.25639.1.S1_at	Os04g0352400	4335556	LOC_Os04g28420.1	3.36359		2.37841		70 kDa peptidyl-prolyl isomerase(LOC4335556)
Os.7537.1.S1_at	Os04g0445100	4335956	LOC_Os04g36750.1			2.53151		23.2 kDa heat shock protein(LOC4335956)
Os.519.1.S1_at	Os01g0184100	4325342	LOC_Os01g08860.1	2.56685		2.65737		18.0 kDa class II heat shock protein（LOC4325342）；hsp20/alpha crystallin family protein
Os.14256.1.S1_a_at	Os09g0541000	4347729	LOC_Os09g36930.1		0.241484	2.69447		probable aquaporin PIP2-7(LOC4347729)
Os.17108.1.S1_at	Os12g0569500	4352572	LOC_Os12g38170.1			2.75108		osmotin-like protein(LOC4352572)
Os.7475.1.S1_at	Os01g0975900	4324303	LOC_Os01g74450.1			3.09513		probable aquaporin TIP1-2(LOC4324303)
Os.12922.1.S1_at	Os09g0538000	4347709	LOC_Os09g36700.1			6.36429		ribonuclease 1(LOC4347709)
Os.23296.1.S1_x_at	Os02g0504000	9272472	LOC_Os02g30110	0.234881	0.558644			isoflavone 2'-hydroxylase(LOC9272472)
Os.15829.1.S1_at	Os02g0194700	4328603	LOC_Os02g10120	0.246558				lipoxygenase 2.3, chloroplastic(LOC4328603)
Os.16903.1.A1_at	Os05g0161500	4337890	LOC_Os05g06920	0.289172				probable GTP diphosphokinase CRSH2, chloroplastic(LOC4337890)
Os.2321.1.S1_at	Os08g0189900	4344846	LOC_Os08g09060	0.303549				germin-like protein 8-11（LOC4344846）
Os.23557.1.A1_at	Os08g0189850	9272376	LOC_Os08g09040	0.309927				germin-like protein 8-9(LOC9272376)
Os.17722.1.S1_at	Os01g0326100	4327002	None	0.323088				peroxidase 1(LOC4327002)
Os.15062.1.S1_a_at	Os01g0332800	4326840	LOC_Os01g22980	0.336808				serine carboxypeptidase-like 33(LOC4326840)
Os.56145.1.S1_at	Os12g0242100	4351869	LOC_Os12g13890	0.346277				putative glycine-rich cell wall structural protein 1(LOC4351869)
OsAffx.9883.1.S1_x_at	Os01g0232000	4324276	LOC_Os01g13120.1	0.350868				probable aquaporin TIP4-3(LOC4324276)
Os.11788.1.S1_at	Os10g0100700	4347937	LOC_Os10g01080	0.363493	0.167241			probable pyridoxal 5'-phosphate synthase subunit PDX1.2(LOC4347937)
Os.17182.1.S1_at	Os03g0138700	4331559	LOC_Os03g04570	0.363493				protein NRT1/ PTR FAMILY 5.2(LOC4331559)
Os.8868.1.S1_at	Os10g0529700	4349196	LOC_Os10g38610	0.373712				probable glutathione S-transferase GSTU6(LOC4349196)
Os.53784.1.S1_at	Os02g0110200	4328040	LOC_Os02g02000	0.384219	0.179244			probable inactive linolenate hydroperoxide lyase(LOC4328040)
Os.53353.1.S1_at	Os01g0352100	4326482	LOC_Os01g25010	0.389582				flavonol synthase/flavanone 3-hydroxylase, putative, expressed(LOC4326482)
Os.1310.1.S1_a_at	Os11g0113700	4349594	LOC_Os11g02240	0.392292				CBL-interacting protein kinase 15(LOC4349594)
Os.13999.1.S1_at	Os02g0178100	4328490	LOC_Os02g08150	0.397768	0.314253			zinc finger protein CONSTANS-LIKE 3(LOC4328490)
Os.39963.1.S1_at	Os04g0531750	9271852	LOC_Os04g44924	0.400535	0.360982			salutaridine reductase(LOC9271852)
Os.17536.1.S1_at	Os09g0438100	4347159	LOC_Os09g26670	0.403321				uncharacterized LOC4347159(LOC4347159)
Os.27875.1.S1_at	Os10g0416800	4348634	LOC_Os10g28120	0.406126	0.493116			chitinase 2(LOC4348634)
Os.30998.1.S1_at	Os01g0837600	4327369	LOC_Os01g62060	0.406126				uncharacterized LOC4327369(LOC4327369)
Os.418.1.S1_at	Os01g0382000	4325422	LOC_Os01g28450	0.420448				pathogenesis-related protein 1(LOC4325422)
Os.8149.1.S1_at	Os02g0685200	4330349	LOC_Os02g46030	0.420448				protein REVEILLE 1(LOC4330349)
Os.27659.1.S1_x_at	Os01g0179800	4325348	LOC_Os01g08460	0.423373				probable serine incorporator(LOC4325348)
Os.50825.1.S1_s_at	Os05g0477600	4339106	LOC_Os05g39990	0.426317	0.205898			expansin-A4(LOC4339106)
OsAffx.25032.1.S1_s_at	Os03g0196600	4331941	LOC_Os03g10050	0.426317	3.53081			probable serine acetyltransferase 4(LOC4331941)
Os.50329.1.S1_s_at	Os08g0472800	4345810	LOC_Os08g36860	0.432269				abscisic acid 8'-hydroxylase 2(LOC4345810)
Os.25496.1.S1_at	Os11g0181800	4349945	LOC_Os11g07930	0.435275				short-chain dehydrogenase TIC 32, chloroplastic(LOC4349945)
Os.4974.1.S1_at	Os11g0508600	4350572	LOC_Os11g31190	0.435275				bidirectional sugar transporter SWEET14(LOC4350572)
Os.16030.1.S1_at	Os03g0371400	4332940	None	0.441351	0.360982			cytochrome P450 709B2(LOC4332940)
Os.38669.1.A1_s_at	Os11g0644800	4351017	LOC_Os11g42510	0.441351				probable aminotransferase TAT2(LOC4351017)
Os.2211.1.S1_at	Os08g0189600	4344843	LOC_Os08g09010	0.447513				germin-like protein 8-6(LOC4344843)
Os.17405.1.S1_a_at	Os12g0503000	4352286	LOC_Os12g31860	0.447513				ureide permease 2(LOC4352286)
OsAffx.15533.1.S1_at	Os06g0316300	9267746	LOC_Os06g21140	0.45376				ctenidin-3(LOC9267746)
OsAffx.26509.1.S1_s_at	Os04g0565400	4336683	LOC_Os04g47770	0.469761	0.496546			putative cis-zeatin O-glucosyltransferase(LOC4336683)
Os.11894.1.S1_at	Os02g0605900	4329920	LOC_Os02g39330	0.469761				chitinase 6(LOC4329920)
Os.37909.1.S1_at	Os05g0344200	4338477	LOC_Os05g27780	0.473029				protein EARLY RESPONSIVE TO DEHYDRATION 15(LOC4338477)
Os.171.1.S1_at	Os01g0660200	4327172	LOC_Os01g47070	0.476319				acidic endochitinase(LOC4327172)
Os.34564.1.S1_at	Os01g0804400	4327539	LOC_Os01g59020	0.476319				cytochrome P450 94B3(LOC4327539)
Os.9494.1.S1_s_at	Os04g0532400	4336497	LOC_Os04g45000	0.476319				salutaridine reductase(LOC4336497)
Os.13595.1.S1_at	Os01g0928000	4326959	LOC_Os01g70310	0.482968				transcription factor ICE1(LOC4326959)
OsAffx.31685.1.S1_at	Os12g0208900	4351766	LOC_Os12g10630	0.486327	0.400535			zinc-finger homeodomain protein 3(LOC4351766)
Os.12046.1.S1_at	Os03g0775000	4334283	LOC_Os03g56370	0.493116				putative S-adenosyl-L-methionine-dependent methyltransferase Mvan_0910(LOC4334283)
Os.26494.1.S1_at	Os07g0670300	4344240	LOC_Os07g47400	0.493116				protein SRC2(LOC4344240)
Os.10344.1.S1_at	Os12g0512100	4352329	LOC_Os12g32760	0.493116				polyol transporter 5(LOC4352329)
Os.35573.1.S1_at	Os01g0595600	4325949	LOC_Os01g41240.1	0.5				probable esterase KAI2(LOC4325949)
OsAffx.4277.1.S1_s_at	Os05g0179900	9270940	LOC_Os05g08740.1	0.5				probable strigolactone esterase DAD2(LOC9270940)
Os.52385.1.S1_at	Os02g0588600		LOC_Os02g37600.1	0.510506				glycerophosphodiester phosphodiesterase GDPDL3 （LOC4329817）；
Os.39973.1.S1_s_at	Os03g0820500	4334594	LOC_Os03g60580.1	0.517632				actin-depolymerizing factor 3(LOC4334594)
Os.53156.1.S1_at	Os05g0498900	4339220	LOC_Os05g41950.1	0.517632				serine/threonine-protein kinase CDL1(LOC4339220)
Os.7516.1.S1_at	Os05g0509500	4339274	LOC_Os05g43390.1	0.517632				signal recognition particle 54 kDa protein 2(LOC4339274)
Os.46029.1.A1_at	Os01g0681700	4324396	LOC_Os01g48940.1	0.521233				uncharacterized LOC4324396(LOC4324396)
Os.5436.1.S1_at	Os01g0898800	4325113	LOC_Os01g67320.1	0.524858				uncharacterized LOC4325113(LOC4325113)
OsAffx.23932.1.S1_at	Os01g0882500	4324998	LOC_Os01g66000.1	0.528509	0.358489			NAD(P)H-quinone oxidoreductase subunit N, chloroplastic(LOC4324998)
Os.57171.1.S1_at	Os02g0599400	4329882	LOC_Os02g38740.1	0.528509	0.447513			uncharacterized LOC4329882(LOC4329882)
Os.55582.1.S1_at	Os09g0460700	4347287	LOC_Os09g28650.1	0.528509				tuliposide A-converting enzyme b1, amyloplastic(LOC4347287)
Os.11675.1.A1_at	Os12g0610200	4352761	LOC_Os12g41650.2	0.528509				transcription factor PIF4(LOC4352761)
Os.53546.1.S1_s_at	Os03g0197200	4331946	LOC_Os03g10100.1	0.532185	1.90528			polyol transporter 5(LOC4331946)
Os.15283.1.S1_at	Os04g0668800	4337338	LOC_Os04g57310.1	0.532185				uncharacterized protein At5g50100, mitochondrial(LOC4337338)
Os.18633.1.S1_at	Os04g0517500	4336410	LOC_Os04g43710.1	0.535887	0.360982			phosphoenolpyruvate carboxylase kinase 2(LOC4336410)
Os.14520.1.S1_at	Os03g0684700	4333744	LOC_Os03g48030.1	0.547147	0.48971			uncharacterized LOC4333744(LOC4333744)
Os.49582.1.S1_at	Os02g0684400	4330344	LOC_Os02g45930.1	0.547147				uncharacterized LOC4330344(LOC4330344)
Os.5034.1.S1_at	Os07g0676900	4344276	LOC_Os07g47990.1	0.547147				peroxidase 70(LOC4344276)
Os.47474.1.S1_x_at	Os06g0650900	4341688	LOC_Os06g44160.1	0.550953				chaperone protein dnaJ 8, chloroplastic(LOC4341688)
Os.35020.1.S1_at	Os11g0126900	4349648	LOC_Os11g03300.1	0.550953				NAC transcription factor 29(LOC4349648)
Os.48075.1.S1_at	Os03g0844900	4334761	LOC_Os03g62780.1	0.554785	0.25349			30S ribosomal protein S1 homolog(LOC4334761)
OsAffx.24955.1.S1_s_at	Os03g0129350	9269331	--	0.554785				uncharacterized protein At4g15970(LOC9269331)
Os.8559.1.S1_at	Os06g0651200	4341691	LOC_Os06g44190.1	0.554785				uncharacterized LOC4341691(LOC4341691)
Os.52854.1.S1_at	Os07g0468100	4343183	LOC_Os07g28480.1	0.566442	0.376312			probable glutathione S-transferase GSTU1(LOC4343183)
Os.11972.1.S1_at	Os05g0397800	9271739	LOC_Os05g33010.1	0.570382				uncharacterized LOC9271739(LOC9271739)
Os.25589.3.S1_at	Os11g0444800	4350432		0.572446	0.457473
OsAffx.25073.1.S1_x_at	Os03g0228200	4332137	LOC_Os03g12700.1	0.574349				uncharacterized protein At1g01500(LOC4332137)
Os.38447.1.S1_s_at	Os06g0166400	4340244	LOC_Os06g07030.1	0.574349				ethylene-responsive transcription factor RAP2-9(LOC4340244)
Os.11786.1.S1_at	Os01g0263900	9272566	None	0.575545				cyclic dof factor 2(LOC9272566)
Os.6981.1.S1_at	Os01g0676200	4325517	LOC_Os01g48500.1	0.578344	0.528509			proline-rich receptor-like protein kinase PERK8(LOC4325517)
Os.7663.1.S1_at	Os02g0693500	4330389	LOC_Os02g46660.1	0.578344				uncharacterized membrane protein At4g09580(LOC4330389)
Os.9775.1.S1_at	Os10g0530500	4349203	LOC_Os10g38710.1	0.590496	0.277392			probable glutathione S-transferase GSTU6(LOC4349203)
Os.12993.1.S1_at	Os05g0163700	4337904	LOC_Os05g07090.1	0.592	1.686			acyl-coenzyme A oxidase 4, peroxisomal(LOC4337904)
Os.51669.1.S1_at	Os06g0158000	4340187	LOC_Os06g06350.1	0.592				long chain acyl-CoA synthetase 4(LOC4340187)
Os.11946.1.S1_at	Os06g0318600	4340883	LOC_Os06g21380.1	0.592				carboxyl-terminal-processing peptidase 3, chloroplastic(LOC4340883)
OsAffx.4662.1.S1_at	Os05g0568300	4339648	LOC_Os05g49320.1	0.592	0.323088			50S ribosomal protein L12, chloroplastic-like(LOC4339648)
Os.18298.1.S1_at	Os07g0191650	9268037	None	0.592	0.420448			cysteine-rich and transmembrane domain-containing protein A(LOC9268037)
Os.20531.1.S1_at	Os04g0632600	4337116	LOC_Os04g54010.1	0.592	0.482968			receptor-like serine/threonine-protein kinase SD1-8(LOC4337116)
Os.17563.1.S1_at	Os02g0280500	4329021	LOC_Os02g17920.1	0.592	0.351111			probable lactoylglutathione lyase, chloroplastic(LOC4329021)
Os.56997.1.S1_at	Os08g0485900	4345881	LOC_Os08g37940.1	0.592	0.351111			haloacid dehalogenase-like hydrolase domain-containing protein At4g39970(LOC4345881)
Os.7802.1.S1_at	Os04g0652400	4337235	LOC_Os04g55800.1	0.592	0.590496			probable sulfate transporter 3.3(LOC4337235)
OsAffx.2924.1.S1_at	Os02g0615300	4329980	--	0.592	0.543			probable LRR receptor-like serine/threonine-protein kinase At3g47570(LOC4329980)
Os.10311.2.A1_x_at	Os06g0254300	4340663	LOC_Os06g14324.1	0.592	0.255253			probable peroxygenase 4(LOC4340663)
Os.13015.1.S1_at	Os10g0527800	4349185	LOC_Os10g38360.1	0.592	4.16986			uncharacterized LOC4349185(LOC4349185)
Os.15692.1.S1_at	Os03g0594900	4333368	LOC_Os03g39760.1	0.592				ent-isokaurene C2-hydroxylase-like(LOC4333368)
OsAffx.3672.1.S1_at	Os03g0839200	4334722	LOC_Os03g62270.1	0.592				protein DETOXIFICATION 54(LOC4334722)
Os.32022.1.S1_x_at	Os07g0563400	4343609	LOC_Os07g37620.1	0.592				translation initiation factor IF-2(LOC4343609)
OsAffx.7376.1.S1_at	Os11g0634800	4350977	LOC_Os11g41650.1	0.592				adenylyl-sulfate kinase 3(LOC4350977)
OsAffx.12379.1.S1_at	Os02g0578400	4329766	LOC_Os02g36850.1	0.592	0.368567			photosynthetic NDH subunit of lumenal location 2, chloroplastic(LOC4329766)
Os.24906.1.S1_at	Os01g0954000	4325401	LOC_Os01g72460.1	0.592	6.9163			probable NADPH:quinone oxidoreductase 2(LOC4325401)
Os.11608.1.S1_at	Os01g0741900	4326541	LOC_Os01g53880.1	0.592				auxin-responsive protein IAA6(LOC4326541)
Os.52960.1.S1_x_at	Os03g0375300	9270360	LOC_Os03g25869.1	0.592				probable polyamine transporter At3g13620(LOC9270360)
Os.53103.1.S1_x_at	Os05g0397300	4338706	LOC_Os05g32970.1	0.592				uncharacterized LOC4338706(LOC4338706)
Os.40415.1.A1_s_at	Os05g0565400	4339629	LOC_Os05g49060.1	0.592				uncharacterized LOC4339629(LOC4339629)
Os.52255.1.S1_x_at	Os11g0181700	4349944	LOC_Os11g07922.1	0.592				short-chain dehydrogenase TIC 32, chloroplastic(LOC4349944)
Os.47694.1.S1_at	Os03g0206700	4331999	LOC_Os03g10880.1	0.592	0.476319			BTB/POZ domain-containing protein At5g67385(LOC4331999)
Os.20521.1.S1_at	Os03g0751400	4334131	LOC_Os03g54040.1	0.592	0.363493			50S ribosomal protein L6, chloroplastic(LOC4334131)
Os.35203.1.S1_at	Os07g0666600	4344216	LOC_Os07g47090.1	0.587	0.411796			protein NETWORKED 3A(LOC4344216)
Os.9385.1.S1_at	Os02g0815700	9269176	LOC_Os02g57060.1	0.587				carboxyl-terminal-processing peptidase 2, chloroplastic(LOC9269176)
OsAffx.16825.1.S1_s_at	Os08g0138900	4344630	LOC_Os08g04430.1	0.587	0.598739			uncharacterized LOC4344630(LOC4344630)
Os.623.3.S1_x_at	Os01g0192300	4327305	LOC_Os01g09640.1	0.587				transcription factor MYB1R1(LOC4327305)
Os.15607.1.S1_at	Os04g0380300	4335630	LOC_Os04g31120.1	0.587				F-box/kelch-repeat protein At1g67480(LOC4335630)
Os.12102.1.S1_at	Os05g0168300	4337922	LOC_Os05g07632.1	0.587				uncharacterized LOC4337922(LOC4337922)
Os.9207.1.S1_at	Os11g0707600	4351226	LOC_Os11g48020.1	0.587				methylsterol monooxygenase 2-2(LOC4351226)
Os.53213.1.S1_x_at	Os11g0544000	4350679	LOC_Os11g34130.1	0.587	0.408951			uncharacterized protein At3g49140(LOC4350679)
Os.11674.1.S1_at	Os07g0143000	4342382	LOC_Os07g05000.1	0.587	0.524858			uncharacterized oxidoreductase At1g06690, chloroplastic(LOC4342382)
Os.39298.1.S1_at	Os09g0491836	9270429	--	0.587				cinnamoyl-CoA reductase 1(LOC9270429)
Os.37494.1.S1_x_at	Os11g0432400	4350398	LOC_Os11g24450.1	0.586	0.513345			mitochondrial dicarboxylate/tricarboxylate transporter DTC(LOC4350398)
Os.19141.1.S1_at	Os01g0666600	4326862	LOC_Os01g47630.1	0.586				uncharacterized LOC4326862(LOC4326862)
Os.20757.1.S1_a_at	Os06g0634300	4341595	LOC_Os06g42790.1	0.586				nudix hydrolase 2(LOC4341595)
Os.7711.1.S1_at	Os10g0330400	4348336	LOC_Os10g18370.1	0.586				UPF0301 protein TC_0483(LOC4348336)
Os.32449.1.S1_at	Os02g0744000	4330704	LOC_Os02g51020.1	0.586	0.408951			photosynthetic NDH subunit of subcomplex B 4, chloroplastic(LOC4330704)
Os.19130.1.S1_at	Os06g0264500	4340701	LOC_Os06g15370.1	0.586	0.532185			protein NRT1/ PTR FAMILY 3.1(LOC4340701)
Os.14974.1.S1_at	Os03g0305000	4332592	LOC_Os03g19240.1	0.586	2.12874			acetate/butyrate--CoA ligase AAE7, peroxisomal(LOC4332592)
Os.11833.1.S1_at	Os07g0249900	4342840	LOC_Os07g14610.1	0.586				IAA-amino acid hydrolase ILR1-like 9(LOC4342840)
Os.52987.1.S1_at	Os09g0460300	4347284	LOC_Os09g28620.1	0.586				2-hydroxyisoflavanone dehydratase(LOC4347284)
Os.39075.1.S1_at	Os03g0232400	4332157	LOC_Os03g12990.1	0.586	0.432269			phytosulfokines 4-like(LOC4332157)
Os.3749.1.S1_at	Os01g0222600	4326700	LOC_Os01g12270.1	0.586				uncharacterized LOC4326700(LOC4326700)
Os.27592.1.A1_at	Os11g0644600	4351015	LOC_Os11g42490.1	0.586				putative ciliary rootlet coiled-coil protein 2(LOC4351015)
Os.9885.2.S1_at	Os03g0826200	4334638	LOC_Os03g61090.1	0.586				uncharacterized LOC4334638(LOC4334638)
Os.5052.1.S1_at	Os06g0560000	4341302	LOC_Os06g36450.1	0.586				solute carrier family 40 member 1(LOC4341302)
Os.46708.1.S1_at	Os10g0207400		LOC_Os10g14011.1	0.586
OsAffx.7060.1.S1_s_at	Os11g0209000	4350044	LOC_Os11g10320.1	0.586				uncharacterized LOC4350044(LOC4350044)
OsAffx.23090.2.S1_x_at	Os01g0117500	4326069	LOC_Os01g02810.1	0.586	0.423373			probable receptor-like protein kinase At5g39030(LOC4326069)
Os.8593.1.S1_at	Os04g0631100	4337103	LOC_Os04g53930.1	0.583	15.5625			organic cation/carnitine transporter 4(LOC4337103)
Os.27354.1.S1_at	Os09g0344800	4346797	LOC_Os09g17600.1	0.583				uncharacterized LOC4346797(LOC4346797)
Os.4605.1.S1_at	Os10g0561800	4349388	LOC_Os10g41230.1	0.583				homeobox-leucine zipper protein HOX1(LOC4349388)
Os.8479.1.S1_s_at	Os04g0422000	4335835	LOC_Os04g34460.1	0.583	0.48971			probable plastid-lipid-associated protein 7, chloroplastic(LOC4335835)
Os.15490.1.S1_at	Os01g0266800	4324377	LOC_Os01g16170.1	0.583				uncharacterized LOC4324377(LOC4324377)
Os.3399.1.S1_at	Os09g0240200	4346474	LOC_Os09g06464.1	0.583				zinc finger protein CONSTANS-LIKE 2(LOC4346474)
Os.35065.1.S1_at	Os02g0602400	4329901	LOC_Os02g39040.1	0.583	0.535887			uncharacterized LOC4329901(LOC4329901)
Os.27006.1.S1_at	Os03g0271100	4332388	LOC_Os03g16430.1	0.583	0.550953			RNA polymerase sigma factor sigB(LOC4332388)
Os.7612.1.S1_at	Os03g0823400	4334617	LOC_Os03g60840.1	0.583				Bowman-Birk type trypsin inhibitor(LOC4334617)
Os.13467.1.S1_x_at	Os04g0186400	4335115	LOC_Os04g10750.1	0.583				probable inorganic phosphate transporter 1-4(LOC4335115)
Os.16067.1.S1_at	Os08g0296900	4345203	LOC_Os08g20020.1	0.583				uncharacterized LOC4345203(LOC4345203)
Os.16966.1.S1_s_at	Os11g0242400	4350172	LOC_Os11g13850.1	0.583	0.543367			uncharacterized LOC4350172(LOC4350172)
Os.14444.1.S1_at	Os10g0530400	4349202	LOC_Os10g38700.1	0.583	1.70527			probable glutathione S-transferase GSTU6(LOC4349202)
Os.11858.1.S1_at	Os03g0795000	4334410	LOC_Os03g58080.1	0.583				folate-biopterin transporter 1, chloroplastic(LOC4334410)
OsAffx.29241.1.S1_s_at	Os08g0269600	4345133	LOC_Os08g16820.1	0.583				protein no-on-transient A(LOC4345133)
Os.28450.1.S1_at	Os01g0933500	4326826	LOC_Os01g70730.1	0.583	1.686			flowering-promoting factor 1-like protein 2(LOC4326826)
Os.25453.1.A1_at	Os03g0764600	4334216	LOC_Os03g55590.1	0.583				uncharacterized LOC4334216(LOC4334216)
Os.20348.1.S1_at	Os06g0274500	4340743	LOC_Os06g16330.1	1.689				protein NSP-INTERACTING KINASE 1(LOC4340743)
Os.11957.1.S1_at	Os05g0435500	4338897	LOC_Os05g35980.1	1.689	0.479632			uncharacterized LOC4338897(LOC4338897)
Os.54038.1.S1_at	Os02g0736200	4330655	LOC_Os02g50330.1	1.689				probable RNA-dependent RNA polymerase 1(LOC4330655)
Os.7366.1.S1_at	Os05g0456925	107275700	LOC_Os05g38270.1	1.689				ultraviolet-B receptor UVR8-like（LOC107275700）；(loc_os05g38270):12005.m08006 protein expressed protein
Os.19501.2.S1_x_at	Os12g0416300	4352071	None	1.689				uncharacterized LOC4352071(LOC4352071)
OsAffx.15438.1.S1_at	Os06g0264700	4340703	LOC_Os06g15390.1	1.689				acylphosphatase(LOC4340703)
Os.51599.2.S1_at	Os04g0621600	4337036	--	1.693	0.566442			uncharacterized LOC4337036(LOC4337036)
Os.35247.1.S1_at	Os05g0392400	4338690	LOC_Os05g32610.1	1.693				SNF2 domain-containing protein CLASSY 4(LOC4338690)
Os.11547.1.S1_s_at	Os06g0695500	4341935	LOC_Os06g48030.1	1.693				peroxidase 16(LOC4341935)
Os.18349.1.A1_s_at	Os11g0183800	9267134	LOC_Os11g08090.1	1.693				uncharacterized LOC9267134
Os.7176.3.S1_at	Os02g0743700	4330702	LOC_Os02g50990.1	1.693				NEP1-interacting protein-like 2(LOC4330702)
Os.54080.1.S1_at	Os05g0446900	4338946	LOC_Os05g37450.1	1.693				uncharacterized LOC4338946(LOC4338946)
Os.48756.1.A1_at	Os01g0614400		None	1.693	0.517632
Os.20066.1.S1_at	Os05g0445900	4338940	LOC_Os05g37350.1	1.693	0.558644			protein ROS1(LOC4338940)
Os.53915.1.S1_at	Os01g0838400	4327376	None	1.693	0.456916			single-stranded DNA-binding protein, mitochondrial(LOC4327376)
Os.12640.1.S1_at	Os01g0878300	4325091	LOC_Os01g65650.1	1.693				receptor-like protein kinase HSL1(LOC4325091)
Os.7579.1.S1_at	Os11g0499600	4350557	LOC_Os11g30560.1	1.693	2.18859			11-beta-hydroxysteroid dehydrogenase 1B(LOC4350557)
Os.53578.1.S1_at	Os03g0238700	4332196	LOC_Os03g13550.1	1.693				uncharacterized LOC4332196(LOC4332196)
Os.11617.1.S1_at	Os05g0566400	4339633	LOC_Os05g49140.1	1.693				mitogen-activated protein kinase 7(LOC4339633)
Os.8521.1.S1_a_at	Os07g0212200	4342714	LOC_Os07g11110.1		0.426022			chloroplast stem-loop binding protein of 41 kDa a, chloroplastic(LOC4342714)
Os.27968.1.S1_at	Os01g0937200	4326531	LOC_Os01g71094.1	1.693				basic 7S globulin 2(LOC4326531)
Os.38283.1.S2_a_at	Os05g0495300		LOC_Os05g41550.2	1.693
Os.16994.1.S1_at	Os02g0204500	9266462	LOC_Os02g11000.1	1.693				uncharacterized LOC9266462(LOC9266462)
Os.2243.1.S1_a_at	Os05g0127200	4337686	LOC_Os05g03610.1	1.693				phosphoinositide phospholipase C 2(LOC4337686)
Os.17325.1.S1_at	Os03g0123800	4331451	LOC_Os03g03200.1	1.693	2.54912			uncharacterized LOC4331451(LOC4331451)
Os.11203.1.S1_at	Os01g0922600	4327245	LOC_Os01g69830.1	1.693				squamosa promoter-binding-like protein 2(LOC4327245)
Os.9320.1.S1_at	Os05g0501300	4339236	LOC_Os05g42190.1	1.693				NAD(P)H dehydrogenase (quinone) FQR1(LOC4339236)
Os.22783.1.S1_s_at	Os05g0382600	4338644	LOC_Os05g31750.1	1.693	2.75108			annexin D4(LOC4338644)
Os.50014.1.S1_at	Os03g0577500	4333312	LOC_Os03g38050.1	1.694				probable beta-1,3-galactosyltransferase 2(LOC4333312)
Os.51694.1.S1_at	Os02g0123100	4328135	LOC_Os02g03060.1	1.694				cyclin-dependent kinase A-2(LOC4328135)
Os.3427.1.S1_at	Os01g0734200	4324163	LOC_Os01g53294.1	1.694				respiratory burst oxidase homolog protein A(LOC4324163)
Os.7348.1.S1_at	Os08g0498400	4345935	LOC_Os08g38910.1	1.694				tricin synthase 2(LOC4345935)
Os.36651.1.S1_at	Os04g0515900	4336400	LOC_Os04g43560.1	1.694				protein CUP-SHAPED COTYLEDON 1(LOC4336400)
Os.55491.1.S1_at	Os11g0153500	4349807	LOC_Os11g05550.1	1.694	0.523199			protein FAF-like, chloroplastic(LOC4349807)
Os.5615.1.S1_at	Os03g0300600	4332570	LOC_Os03g18870.1	1.694				chaperone protein DnaJ(LOC4332570)
Os.21284.1.S1_at	Os12g0236700	9269751	LOC_Os12g13440.1	1.694				putative 1-phosphatidylinositol-3-phosphate 5-kinase FAB1D(LOC9269751)
OsAffx.5117.1.S1_at	Os06g0667900	107278764	LOC_Os06g45690.1	1.694	2.21914			putative disease resistance protein RGA3（LOC107278764）；(loc_os06g45690):12006.m09097 protein symbiosis-related disease resistance protein, putative, expressed
Os.54776.1.S1_at	Os08g0498600	4345936	LOC_Os08g38920.1	1.694	2.71321			tricin synthase 2-like(LOC4345936)
Os.45894.1.S1_x_at	Os01g0283600	4327908	LOC_Os01g18110.1	1.694	9.00047			cinnamoyl-CoA reductase 1(LOC4327908)
Os.50333.1.S1_at	Os04g0615700	4336991	LOC_Os04g52540.1	1.694				protein argonaute 2(LOC4336991)
Os.11575.1.S1_a_at	Os03g0667100	4333666	LOC_Os03g46440.1	1.694				regulatory protein NPR3(LOC4333666)
Os.10510.1.S1_at	Os03g0122300	4331443	LOC_Os03g03034.1	1.694				naringenin,2-oxoglutarate 3-dioxygenase(LOC4331443)
Os.20420.1.S1_at	Os01g0283700	4327909	LOC_Os01g18120.1	1.69349	10.4107			cinnamoyl-CoA reductase 1(LOC4327909)
Os.25687.1.S1_at	Os02g0627100	4330040	LOC_Os02g41680.1	1.71713				phenylalanine ammonia-lyase(LOC4330040)
Os.6539.1.S1_at	Os04g0529100	4336472	LOC_Os04g44670.1	1.71713				ethylene-responsive transcription factor ERF054(LOC4336472)
Os.21464.1.S1_at	Os12g0634500	9272516	LOC_Os12g43790.1	1.71713				ocs element-binding factor 1(LOC9272516)
Os.11639.1.S1_at	Os06g0143400	4340093	LOC_Os06g05130.1	1.72907	2.07053			palmitoyl-acyl carrier protein thioesterase, chloroplastic(LOC4340093)
Os.16807.1.S1_at	Os08g0249100	4345074	LOC_Os08g15060.1	1.7411				probable receptor-like serine/threonine-protein kinase At5g57670(LOC4345074)
Os.45892.1.S1_at	Os01g0702700	4324241	LOC_Os01g50720.1	1.79005				myb-related protein Hv33(LOC4324241)
Os.6354.1.S1_at	Os12g0115700	4351321	LOC_Os12g02370.2	1.8025	2.73208			probable chalcone--flavonone isomerase 3(LOC4351321)
Os.27292.1.A1_at	Os04g0525100	4336447	LOC_Os04g44354.1	1.8025	3.41054			UDP-glycosyltransferase 82A1(LOC4336447)
Os.4940.1.S1_at	Os06g0683600	9268399	--	1.8025				uncharacterized LOC9268399(LOC9268399)
Os.47745.1.S1_at	Os12g0194900	4351717	LOC_Os12g09300.1	1.8025				amino acid permease 6(LOC4351717)
Os.49527.1.S1_at	Os03g0130100	4331500	LOC_Os03g03790.1	1.81504				probable acyl-activating enzyme 12, peroxisomal(LOC4331500)
Os.30044.1.S1_a_at	Os01g0108600	4326163	LOC_Os01g01870.1	1.84038	2.47942			uncharacterized LOC4326163(LOC4326163)
Os.37795.1.S1_at	Os01g0300900	4325780	LOC_Os01g19480.1	1.85318	1.712			acyl-CoA-binding domain-containing protein 4(LOC4325780)
Os.53242.1.S1_at	Os02g0758800	4330790	LOC_Os02g52180.1	1.86607				blue copper protein(LOC4330790)
OsAffx.3262.1.S1_s_at	Os03g0285300		LOC_Os03g17680.1	1.87905
Os.3710.1.S1_at	Os02g0559800	4329685	LOC_Os02g35329.1	1.91853	6.06287			E3 ubiquitin-protein ligase EL5(LOC4329685)
Os.50393.1.S1_at	Os02g0753000	4330753	LOC_Os02g51680.1	1.94531	0.558644			probable trehalose-phosphate phosphatase 4(LOC4330753)
Os.26440.1.S1_at	Os03g0215700	4332061	LOC_Os03g11650.1	1.95884				microtubule-associated protein 70-4(LOC4332061)
Os.8481.2.S1_at	Os03g0237500	4332189	LOC_Os03g13450.1	1.97247				protein OPI10 homolog(LOC4332189)
Os.4893.1.S1_at	Os05g0361700	4338539	LOC_Os05g29810.1	2.05623				ethylene-responsive transcription factor ERF071(LOC4338539)
Os.45929.1.S1_at	Os05g0413200	4338790	LOC_Os05g34170.2	2.05623				tubulin beta-6 chain(LOC4338790)
Os.35463.1.S1_at	Os05g0562300	4339609	LOC_Os05g48810.1	2.08493				dnaJ homolog subfamily B member 4(LOC4339609)
Os.10305.1.S1_at	Os08g0531000	4346129	LOC_Os08g41880.1	2.08493				nucleotide pyrophosphatase/phosphodiesterase(LOC4346129)
Os.28983.1.S1_at	Os07g0162700	4342463	LOC_Os07g06860.1	2.15846				probable carboxylesterase 15(LOC4342463)
Os.6011.1.S1_at	Os10g0317900	4348299	LOC_Os10g16974.1	2.17347				flavonoid 3'-monooxygenase(LOC4348299)
Os.17136.1.S1_at	Os03g0729000	4333985	LOC_Os03g51920.1	2.18859				probable zinc metalloprotease EGY3, chloroplastic(LOC4333985)
Os.53438.1.S1_at	Os06g0584400		None	2.26577	2.37841
Os.38804.1.S1_at	Os01g0794500	4324136	LOC_Os01g58220.1	2.31338	1.681			protein translation factor SUI1 homolog(LOC4324136)
Os.56080.1.S1_at	Os03g0676400	4333712	LOC_Os03g47280.1	2.34567	5.20537			wiskott-Aldrich syndrome protein homolog(LOC4333712)
Os.18572.1.S1_at	Os04g0613000	4336971	LOC_Os04g52310.1	2.39496				zinc transporter 3(LOC4336971)
Os.10416.1.S1_at	Os01g0834950		--	2.41162	1.91853
Os.16317.1.S1_at	Os04g0538000	4336524	LOC_Os04g45480.1	2.41162	2.04202			hsp70-Hsp90 organizing protein(LOC4336524)
Os.6089.1.S1_at	Os04g0229100	4335223	LOC_Os04g15920.1	2.46229	3.38698			probable cinnamyl alcohol dehydrogenase 6(LOC4335223)
Os.23040.1.S1_at	Os01g0623200	4326677	LOC_Os01g43460.1	2.47942	1.85318			S-type anion channel SLAH2(LOC4326677)
Os.9514.1.S1_at	Os05g0140100	4337756	LOC_Os05g04820.1	2.47942				transcription factor MYB28(LOC4337756)
Os.8557.1.S1_at	Os05g0142400		LOC_Os05g05060.1	2.47942
Os.7309.1.S1_at	Os12g0104300	4351252	LOC_Os12g01360.1	2.49666				uncharacterized LOC4351252 ；(loc_os12g01360):12012.m04140 protein expressed protein
Os.52173.1.S1_at	Os12g0458100	4352177	LOC_Os12g27254.1	2.60268				benzyl alcohol O-benzoyltransferase(LOC4352177)
OsAffx.20681.1.S1_at	Os06g0210000	4340455	LOC_Os06g10750.1	2.63902				WAT1-related protein At1g21890(LOC4340455)
Os.52344.1.S1_at	Os08g0356700	4345360	LOC_Os08g26840.1	2.69447				uncharacterized LOC4345360(LOC4345360)
OsAffx.15765.1.S1_at	Os06g0552900	4341272	LOC_Os06g35940.1	2.8481				protein FLOWERING LOCUS T(LOC4341272)
Os.12257.1.S1_at	Os02g0758000	4330786	LOC_Os02g52150.1	2.92817	2.26577			24.1 kDa heat shock protein, mitochondrial(LOC4330786)
Os.54933.1.S1_at	Os04g0422300	4335836	LOC_Os04g34490.1	2.92817	6.1475			WAT1-related protein At3g30340(LOC4335836)
OsAffx.25825.1.S1_at	Os04g0108600	107277636	LOC_Os04g01810.1	2.96905	2.28153			(-)-germacrene D synthase-like （LOC107277636）；(loc_os04g01810):12004.m05497 protein aristolchene synthase, putative, expressed
Os.45928.1.S1_at	Os01g0508500	4324018	LOC_Os01g32460.1	3.05252				uncharacterized LOC4324018(LOC4324018)
Os.37798.1.S1_at	Os01g0212700	4325570	LOC_Os01g11460.1	3.09513				RING-H2 finger protein ATL39(LOC4325570)
Os.10546.1.S1_s_at	Os09g0518000	4347592	LOC_Os09g34230.1	3.16017	0.550953			crocetin glucosyltransferase 2(LOC4347592)
Os.51578.1.S1_x_at	Os06g0566500	4341332	LOC_Os06g37020.1	3.18215				uncharacterized LOC4341332(LOC4341332)
Os.16659.1.S2_at	Os03g0701100	4333826	LOC_Os03g49430.1	3.22657				pre-mRNA-splicing factor 18(LOC4333826)
Os.26849.1.S1_at	Os08g0168000	4344755	LOC_Os08g07100.1	3.34035	4.50023			zingiberene synthase(LOC4344755)
Os.53951.1.S1_at	Os09g0264400	4346556	LOC_Os09g08990.1	3.36359				cytochrome P450 71A1(LOC4346556)
Os.25606.1.S1_at	Os09g0417600	4347069	LOC_Os09g25060.1	3.91768				probable WRKY transcription factor 40(LOC4347069)
Os.14079.1.S1_at	Os03g0797400	4334427	LOC_Os03g58300.1	3.97237				indole-3-glycerol phosphate lyase, chloroplastic(LOC4334427)
OsAffx.14888.1.S1_at	Os05g0368000	4338570	LOC_Os05g30500.1	4.08405				uncharacterized LOC4338570(LOC4338570)
Os.48711.1.A1_at	Os11g0687100	4351146	LOC_Os11g45990.1	4.40762				uncharacterized LOC4351146(LOC4351146)
Os.37773.1.S1_at	Os03g0267000	4332361	LOC_Os03g16030.1	5.02805	3.41054			18.1 kDa class I heat shock protein(LOC4332361)
Os.26820.1.A1_at	Os08g0167800	9269911	LOC_Os08g07080.1	5.55197				zingiberene synthase(LOC9269911)
Os.27638.1.S1_at	Os05g0555600	4339561	LOC_Os05g48200.1		0.163799			glutamate synthase 2 [NADH], chloroplastic(LOC4339561)
Os.23327.2.S1_a_at	Os10g0180800	4348206	LOC_Os10g10130.1		0.185565			wall-associated receptor kinase 5(LOC4348206)
Os.51350.1.S1_at	Os03g0675600	4333708	LOC_Os03g47230.1		0.194791			uncharacterized LOC4333708(LOC4333708)
Os.27688.1.A1_at	Os04g0282400	4335374	LOC_Os04g21350.1		0.222211			flowering-promoting factor 1-like protein 4(LOC4335374)
Os.18406.1.S1_at	Os07g0591700	4343779	LOC_Os07g40220.1		0.233258			uncharacterized LOC4343779(LOC4343779)
Os.53709.1.S1_at	Os02g0574000	4329742	LOC_Os02g36440.1		0.243164			sugar transport protein 5(LOC4329742)
Os.12528.1.S1_x_at	Os03g0432100	4333181	LOC_Os03g31750.1		0.244855			pyruvate, phosphate dikinase 2(LOC4333181)
Os.9417.1.S1_at	Os09g0537700	4347708	LOC_Os09g36680.1		0.25349			ribonuclease 3(LOC4347708)
Os.18511.1.S1_s_at	Os10g0159700	4348151	LOC_Os10g07210.1		0.25349			small heat shock protein, chloroplastic(LOC4348151)
Os.4404.1.S1_s_at	Os06g0109200	4339878	LOC_Os06g01966.1		0.267943			WAT1-related protein At3g30340(LOC4339878)
Os.12594.1.S1_x_at	Os12g0274700	4351966	LOC_Os12g17600.1	0.583	0.280875			ribulose bisphosphate carboxylase small chain, chloroplastic(LOC4351966)
Os.30608.3.S1_x_at	Os02g0630300	9266251	LOC_Os02g41954.1		0.287175			gibberellin 2-beta-dioxygenase 8(LOC9266251)
Os.52136.1.S1_at	Os03g0808900	9271916	LOC_Os03g59430.2		0.287175			probable galactinol--sucrose galactosyltransferase 2(LOC9271916)
Os.35434.1.S1_at	Os01g0823700	4327574	LOC_Os01g60850.1		0.295248			uncharacterized LOC4327574(LOC4327574)
OsAffx.7183.1.S1_s_at	Os11g0428800	4350388	LOC_Os11g24140.1		0.295248			basic blue protein(LOC4350388)
Os.52627.1.S1_at	Os08g0351300	4345351	LOC_Os08g26230.2		0.297302			uncharacterized LOC4345351(LOC4345351)
Os.6595.1.S1_a_at	Os03g0323200	4332690	LOC_Os03g20700.1		0.301452			magnesium-chelatase subunit ChlH, chloroplastic(LOC4332690)
Os.35815.1.S1_at	Os01g0111100	4326140	LOC_Os01g02080.1		0.30566			peptidyl-prolyl cis-trans isomerase CYP26-2, chloroplastic(LOC4326140)
Os.6389.1.S1_at	Os01g0155800	4324081	LOC_Os01g06310.1		0.309927			holotricin-3(LOC4324081)
Os.49146.1.S1_at	Os05g0590300	4339786	LOC_Os05g51240.1		0.309927			probable esterase KAI2(LOC4339786)
OsAffx.31976.1.S1_s_at	Os12g0507700	4352305	LOC_Os12g32290.1		0.323088			uncharacterized LOC4352305(LOC4352305)
Os.17360.1.A1_at	Os02g0255700	4328917	LOC_Os02g15660.1		0.323985			protein TSS(LOC4328917)
Os.5215.1.S1_at	Os05g0508900	4339270	LOC_Os05g43310.1		0.327598			photosystem II reaction center W protein, chloroplastic-like(LOC4339270)
Os.52535.1.S1_x_at	Os09g0439500	4347166	LOC_Os09g26810.1		0.327598			chlorophyll a-b binding protein, chloroplastic(LOC4347166)
Os.11443.1.S1_a_at	Os01g0878000	4325090	LOC_Os01g65630.1		0.329877			uncharacterized LOC4325090(LOC4325090)
OsAffx.25974.1.S1_at	Os04g0188433		LOC_Os04g10940.1		0.332171
Os.47706.1.S1_at	Os03g0805600	4334497	LOC_Os03g59090.1		0.334482			protochlorophyllide-dependent translocon component 52, chloroplastic(LOC4334497)
OsAffx.4286.1.S1_at	Os05g0186100	4338006	LOC_Os05g09410.1		0.336808			pseudo histidine-containing phosphotransfer protein 2(LOC4338006)
Os.2493.1.S2_at	Os10g0470900	4348867	LOC_Os10g33230.1		0.336808			heterogeneous nuclear ribonucleoprotein 1(LOC4348867)
Os.35708.1.S1_at	Os07g0626800	4343973	LOC_Os07g43370.1		0.339151			15-cis-phytoene desaturase, chloroplastic/chromoplastic(LOC4343973)
Os.7868.1.S1_at	Os01g0279100	4326901	LOC_Os01g17170.1		0.34151			magnesium-protoporphyrin IX monomethyl ester [oxidative] cyclase, chloroplastic(LOC4326901)
Os.53962.1.S1_at	Os05g0452600	9268261	LOC_Os05g37884.1		0.34151			50S ribosomal protein L33 （LOC9268261）
Os.15043.1.S1_at	Os01g0115600	4326086	LOC_Os01g02560.1		0.343885			probable receptor-like protein kinase At1g67000(LOC4326086)
Os.7457.1.S1_a_at	Os04g0504000	4336327	LOC_Os04g42520.1		0.343885			adenine phosphoribosyltransferase 2(LOC4336327)
Os.8477.1.S1_a_at	Os10g0539600	4349249	LOC_Os10g39420.1		0.343885			calcium-dependent protein kinase isoform 1(LOC4349249)
Os.46500.2.S1_at	Os05g0269800	4338256	--		0.346277			uncharacterized LOC4338256(LOC4338256)
Os.41164.1.S1_at	Os01g0635200	4326605	LOC_Os01g44390.1		0.348686			protein RADIALIS-like 2(LOC4326605)
Os.41723.1.S1_at	Os01g0678000	4325269	LOC_Os01g48620.1		0.353553			uncharacterized LOC4325269(LOC4325269)
Os.9975.1.S1_at	Os03g0280400	4332439	LOC_Os03g17200.1		0.353553			uncharacterized LOC4332439(LOC4332439)
Os.47490.1.S1_at	Os08g0505900	4345978	LOC_Os08g39550.1		0.353553			DNA-damage-repair/toleration protein DRT100(LOC4345978)
Os.49185.1.S1_at	Os04g0534600	4336511	LOC_Os04g45210.1		0.356013			peroxisomal membrane protein 11-4(LOC4336511)
Os.27346.1.S1_at	Os03g0703300	4333844	LOC_Os03g49630.1		0.366021			uncharacterized LOC4333844(LOC4333844)
Os.12037.1.S1_at	Os03g0251350	9266204	LOC_Os03g14669.1		0.368567			nuclear transcription factor Y subunit C-1(LOC9266204)
Os.28949.1.S1_at	Os12g0222900	4351803	LOC_Os12g12130.1		0.368567			leucine-rich repeat receptor-like protein kinase TDR(LOC4351803)
Os.10959.1.S2_at	Os12g0292400	4352021	LOC_Os12g19470.1		0.368567			ribulose bisphosphate carboxylase small chain, chloroplastic-like(LOC4352021)
Os.51212.1.S1_at	Os04g0507100	9270292	LOC_Os04g42800.1		0.371131			protein LOW PSII ACCUMULATION 1, chloroplastic(LOC9270292)
Os.7920.1.S1_at	Os06g0654900	9269795	LOC_Os06g44450.1		0.371131			zinc finger protein CONSTANS-LIKE 5(LOC9269795)
OsAffx.3463.1.S1_at	Os03g0604500	9270259	LOC_Os03g40725.1		0.376312			uncharacterized LOC9270259(LOC9270259)
OsAffx.13521.1.S1_x_at	Os03g0785200	4334343	LOC_Os03g57149.1		0.376312			uncharacterized LOC4334343(LOC4334343)
Os.38638.1.S1_at	Os06g0142200	4340083	LOC_Os06g04990.1		0.376312			early nodulin-93(LOC4340083)
Os.27696.1.S1_at	Os11g0439600	4350420	LOC_Os11g25260.1		0.378929			probable apyrase 3(LOC4350420)
Os.1327.1.S1_at	Os02g0651900	4330171	LOC_Os02g43540.1		0.379981			putative glycine-rich cell wall structural protein 1(LOC4330171)
Os.25613.1.A1_s_at	Os02g0148000	4328296	LOC_Os02g05470.1		0.383421			protein CHLOROPLAST IMPORT APPARATUS 2(LOC4328296)
Os.35524.1.S2_at	Os01g0871800		LOC_Os01g65130.1		0.384219			TGF-beta receptor, type I/II extracellular region family protein；peptide transporter
Os.19474.1.S1_a_at	Os03g0308800	4332620	LOC_Os03g19560.1		0.386891			protein high chlorophyll fluorescent 107(LOC4332620)
Os.47446.1.S1_at	Os07g0100800	4342166	LOC_Os07g01090.1		0.386891			probable proline transporter 2(LOC4342166)
Os.51130.1.S1_at	Os05g0480000	4339115	LOC_Os05g40180.1		0.389582			serine/threonine-protein kinase STN8, chloroplastic(LOC4339115)
Os.55524.1.S1_at	Os05g0439000	4338915	LOC_Os05g36310.1		0.395021			RING-H2 finger protein ATL72(LOC4338915)
Os.2422.1.S1_a_at	Os07g0171100	4342513	LOC_Os07g07540.1		0.395021			uncharacterized LOC4342513(LOC4342513)
Os.11756.1.S1_at	Os03g0267300	4332364	LOC_Os03g16050.1		0.395295			fructose-1,6-bisphosphatase, chloroplastic(LOC4332364)
Os.3408.1.A2_a_at	Os01g0866400	4325071	LOC_Os01g64660.1		0.397768			fructose-1,6-bisphosphatase, cytosolic(LOC4325071)
Os.22699.1.S1_at	Os03g0858700	4334853	LOC_Os03g64140.1		0.397768			uncharacterized LOC4334853(LOC4334853)
Os.50239.1.S1_a_at	Os05g0365300	4338554	LOC_Os05g30220.1		0.397768			putative disease resistance protein RGA3(LOC4338554)
Os.52533.1.S1_at	Os05g0226300	4338146	LOC_Os05g13860.1		0.400535			uncharacterized LOC4338146(LOC4338146)
Os.47934.1.S1_x_at	Os12g0102600	4351246	LOC_Os12g01210.1		0.400535			pentatricopeptide repeat-containing protein At3g09650, chloroplastic(LOC4351246)
Os.30032.1.S1_at	Os01g0122000	4326047	LOC_Os01g03180.1		0.403321			putative E3 ubiquitin-protein ligase SINA-like 6(LOC4326047)
Os.19627.1.S1_a_at	Os10g0181200	4348208	LOC_Os10g10170.1		0.403321			pentatricopeptide repeat-containing protein MRL1, chloroplastic(LOC4348208)
Os.5188.2.S1_x_at	Os08g0323400	4345270	LOC_Os08g23410.1		0.405845			uncharacterized LOC4345270(LOC4345270)
Os.7992.1.S1_a_at	Os01g0200700		LOC_Os01g10400.1		0.406126			METALLOTHIONEIN I-3A（OsMT3a）
Os.50950.1.S1_x_at	Os02g0667500	4330257	LOC_Os02g44730.1		0.406126			hippocampus abundant transcript 1 protein(LOC4330257)
Os.18490.1.S1_x_at	Os03g0679700	4333719	LOC_Os03g47610.1		0.406126			phosphomethylpyrimidine synthase, chloroplastic(LOC4333719)
Os.8480.1.S1_at	Os05g0369900	9270995	LOC_Os05g30700.1		0.406126			uncharacterized LOC9270995(LOC9270995)
OsAffx.11552.1.S1_at	Os01g0705400		None		0.406126
Os.8469.1.S1_at	Os09g0517000	4347585	LOC_Os09g34140.1		0.408951			uncharacterized LOC4347585(LOC4347585)
Os.11518.1.S1_at	Os12g0575300	4352609	None		0.408951			uncharacterized LOC4352609(LOC4352609)
Os.46107.1.S1_s_at	Os02g0522300	4329504	LOC_Os02g32250.1		0.411796			uncharacterized LOC4329504(LOC4329504)
Os.1479.1.S1_at	Os07g0689600	4344361	LOC_Os07g48980.1		0.411796			nicotianamine synthase 3(LOC4344361)
Os.19161.1.S1_at	Os01g0662700	4327859	LOC_Os01g47350.1		0.41466			1,4-dihydroxy-2-naphthoyl-CoA synthase, peroxisomal(LOC4327859)
Os.26570.1.S1_s_at	Os01g0862200	4324744	LOC_Os01g64270.1		0.41466			uncharacterized LOC4324744(LOC4324744)
Os.7707.1.S1_at	Os04g0635700	4337135	LOC_Os04g54320.1		0.41466			uncharacterized LOC4337135(LOC4337135)
Os.5629.1.S1_at	Os08g0102000	4344423	LOC_Os08g01170.1		0.41466			uncharacterized N-acetyltransferase ycf52(LOC4344423)
Os.15099.2.S1_at	Os08g0323600	4345271	LOC_Os08g23430.1		0.41466			ribonuclease E/G-like protein, chloroplastic(LOC4345271)
Os.55676.1.S1_at	Os01g0882400	4324997	LOC_Os01g65992.1		0.417544			uncharacterized LOC4324997(LOC4324997)
Os.29815.1.S1_at	Os01g0962100	4324548	LOC_Os01g73110.1		0.417544			uncharacterized LOC4324548(LOC4324548)
Os.11397.1.S1_at	Os02g0751600	4330746	LOC_Os02g51570.1		0.417544			photosynthetic NDH subunit of lumenal location 4, chloroplastic(LOC4330746)
Os.19034.1.S1_at	Os05g0594500	4339807	LOC_Os05g51620.1		0.417544			uncharacterized LOC4339807(LOC4339807)
Os.15004.1.S1_at	Os08g0438600	4345674	LOC_Os08g34020.1		0.417544			probable arabinosyltransferase ARAD1(LOC4345674)
Os.55208.1.S1_at	Os11g0145200	4349754	LOC_Os11g04860.1		0.417544			cyanidin 3-O-rutinoside 5-O-glucosyltransferase(LOC4349754)
Os.15243.2.S1_x_at	Os02g0103800	4328000	LOC_Os02g01340.1		0.418413			ferredoxin--NADP reductase, leaf isozyme, chloroplastic-like(LOC4328000)
Os.17906.1.S1_at	Os10g0100300	4347935	LOC_Os10g01044.1		0.420157			protein TIC 62, chloroplastic(LOC4347935)
Os.17265.1.S1_at	Os01g0388000	4325222	LOC_Os01g29150.1		0.420448			cytochrome P450 734A6(LOC4325222)
Os.28964.1.S1_at	Os01g0613800	4325326	LOC_Os01g42790.1		0.420448			senescence-specific cysteine protease SAG39-like(LOC4325326)
Os.20465.1.S1_at	Os03g0333400	4332745	LOC_Os03g21560.1		0.420448			photosystem II repair protein PSB27-H1, chloroplastic(LOC4332745)
Os.47301.1.A1_at	Os04g0539000	4336530	LOC_Os04g45600.1		0.420448			NAD(P)H-quinone oxidoreductase subunit M, chloroplastic(LOC4336530)
OsAffx.1916.1.S1_s_at	Os01g0116500		--		0.423373
Os.13225.1.S1_a_at	Os01g0101200	4326460	LOC_Os01g01120.1		0.423373			probable bifunctional methylthioribulose-1-phosphate dehydratase/enolase-phosphatase E1(LOC4326460)
Os.2467.1.S1_at	Os04g0379700	4335625	LOC_Os04g31040.1		0.423373			violaxanthin de-epoxidase, chloroplastic(LOC4335625)
Os.7480.1.S1_x_at	Os05g0460600	4339017	LOC_Os05g38570.1		0.423373			probable monofunctional riboflavin biosynthesis protein RIBA 3, chloroplastic(LOC4339017)
Os.22839.1.S2_at	Os06g0697000	4341944	LOC_Os06g48200.1		0.423373			probable xyloglucan endotransglucosylase/hydrolase protein 25(LOC4341944)
Os.9031.1.S1_a_at	Os08g0397900	4345496	LOC_Os08g30730.1		0.423373			uncharacterized LOC4345496(LOC4345496)
Os.46591.2.S1_x_at	Os10g0498300	4349017	LOC_Os10g35530.1		0.424548			AB hydrolase superfamily protein YfhM(LOC4349017)
Os.10671.1.S1_at	Os01g0869800	4324933	LOC_Os01g64960.1		0.426317			photosystem II 22 kDa protein, chloroplastic(LOC4324933)
Os.36673.1.S1_at	Os01g0961000		LOC_Os01g73024.1		0.426317
Os.27944.1.S1_at	Os03g0178200	4331815	LOC_Os03g08080.1		0.426317			ylmG homolog protein 2, chloroplastic(LOC4331815)
Os.10391.1.S1_a_at	Os05g0594700	4339808	LOC_Os05g51630.1		0.426317			calcium permeable stress-gated cation channel 1(LOC4339808)
Os.23290.1.S1_at	Os10g0558900	4349365	LOC_Os10g40960.1		0.428985			S-norcoclaurine synthase 1(LOC4349365)
Os.27666.1.A1_at	Os04g0219600	4335194	LOC_Os04g14220.1		0.429283			disease resistance protein RPM1（LOC4335194）；(loc_os04g14220):12004.m06660 protein disease resistance protein RPM1, putative, expressed
Os.51299.1.S1_at	Os05g0464300	4339040	LOC_Os05g38880.1		0.429283			uncharacterized LOC4339040(LOC4339040)
Os.51287.1.S1_at	Os07g0152900	4342420	LOC_Os07g05820.1		0.429283			peroxisomal (S)-2-hydroxy-acid oxidase GLO5(LOC4342420)
Os.34191.1.S1_at	Os07g0661000	4344179	LOC_Os07g46630.1		0.429283			adenosine deaminase-like protein(LOC4344179)
Os.20614.3.S1_x_at	Os10g0567900	9268613	LOC_Os10g41838.1		0.429283			zinc finger MYM-type protein 1(LOC9268613)
Os.8564.1.S1_at	Os11g0127800	4349652	LOC_Os11g03390.1		0.429283			uncharacterized LOC4349652(LOC4349652)
Os.14493.1.S1_at	Os02g0129300	4328182	LOC_Os02g03670.1		0.432269			protein LOW PSII ACCUMULATION 3, chloroplastic(LOC4328182)
Os.3411.1.S1_s_at	Os03g0655400	4333610	LOC_Os03g45280.1		0.432269			dehydrin HIRD11(LOC4333610)
Os.55210.1.S1_at	Os03g0683900	4333737	LOC_Os03g47960.1		0.432269			E3 ubiquitin-protein ligase UPL7(LOC4333737)
Os.52159.1.S1_at	Os05g0411200	4338780	LOC_Os05g34040.1		0.432269			uncharacterized protein Cbei_0202(LOC4338780)
OsAffx.4171.1.S1_s_at	Os04g0628700		--		0.435275
Os.16733.1.S1_at	Os02g0257300	4328925	LOC_Os02g15750.1		0.435275			rhodanese-like domain-containing protein 4, chloroplastic(LOC4328925)
Os.175.1.S1_at	Os04g0690800	4337500	LOC_Os04g59440.1		0.435275			photosystem II 22 kDa protein, chloroplastic(LOC4337500)
Os.38638.4.S1_s_at	Os06g0142400	4340085	LOC_Os06g05020.1		0.435275			early nodulin-93(LOC4340085)
Os.27837.2.S1_x_at	Os06g0571800	4341355	LOC_Os06g37450.1		0.435275			putative GATA transcription factor 22(LOC4341355)
Os.47711.1.A1_s_at	Os01g0704400	4324252	LOC_Os01g50849.1		0.438303			uncharacterized LOC4324252(LOC4324252)
Os.28875.1.A2_x_at	Os03g0423850	4333145	LOC_Os03g31026.1		0.438303			mediator of RNA polymerase II transcription subunit 8 （LOC4333145）；Similar to Helicase-like protein；retrotransposon protein, putative, unclassified, expressed
Os.10333.1.S1_at	Os07g0119300	4342269	LOC_Os07g02800.2		0.438303			uncharacterized LOC4342269(LOC4342269)
Os.5834.1.S1_at	Os08g0108100	4344463	LOC_Os08g01670.1		0.438303			cell wall / vacuolar inhibitor of fructosidase 2(LOC4344463)
Os.8410.1.S1_at	Os09g0560900	4347855	LOC_Os09g38790.1		0.438303			protein SUPPRESSOR OF FRI 4(LOC4347855)
Os.51208.1.S1_s_at	Os02g0815300	4331128	LOC_Os02g57020.1		0.441351			uncharacterized LOC4331128(LOC4331128)
Os.5534.1.S1_at	Os07g0243150	9271497	LOC_Os07g13969.1		0.441351			uncharacterized LOC9271497(LOC9271497)
Os.52588.1.S1_at	Os07g0489800	4343262	LOC_Os07g30670.1		0.441351			photosynthetic NDH subunit of subcomplex B 3, chloroplastic(LOC4343262)
Os.38467.1.S1_s_at	Os09g0453100	4347236	LOC_Os09g27970.1		0.441351			uncharacterized LOC4347236(LOC4347236)
OsAffx.8602.1.S1_s_at	Os10g0130800	4348037	LOC_Os10g04090.1		0.441351			putative disease resistance protein RGA4(LOC4348037)
Os.27715.1.S1_a_at	Os10g0166600	4348172	LOC_Os10g08474.1		0.441351			geraniol 8-hydroxylase(LOC4348172)
Os.5152.1.S1_at	Os11g0151700	4349795	LOC_Os11g05400.1		0.441351			purple acid phosphatase 22(LOC4349795)
Os.12181.1.S1_s_at	Os11g0242800	4350176	LOC_Os11g13890.1		0.441351			chlorophyll a-b binding protein CP26, chloroplastic(LOC4350176)
Os.52507.1.S1_at	Os01g0618400	4326614	LOC_Os01g43120.1		0.444421			DEAD-box ATP-dependent RNA helicase 25(LOC4326614)
Os.52768.1.S1_at	Os02g0727100	4330594	LOC_Os02g49510.1		0.444421			sodium-coupled neutral amino acid transporter 1(LOC4330594)
Os.52459.1.S1_at	Os02g0815200	4331127	LOC_Os02g57010.1		0.444421			28 kDa ribonucleoprotein, chloroplastic(LOC4331127)
Os.53663.1.S1_at	Os03g0129400	4331496	LOC_Os03g03724.1		0.444421			uncharacterized LOC4331496(LOC4331496)
Os.12696.1.S1_at	Os04g0234600	4335227	LOC_Os04g16680.1		0.444421			sedoheptulose-1,7-bisphosphatase, chloroplastic(LOC4335227)
Os.7879.1.S1_at	Os04g0659100	4337272	LOC_Os04g56400.1		0.444421			glutamine synthetase, chloroplastic(LOC4337272)
Os.16899.1.S1_at	Os07g0484800	4343246	LOC_Os07g30150.1		0.444421			adenine phosphoribosyltransferase 4(LOC4343246)
Os.51117.1.S1_at	Os08g0359200	4345367	LOC_Os08g27040.1		0.444421			lipid phosphate phosphatase 2(LOC4345367)
Os.35049.1.S1_a_at	Os01g0808100	9266109	LOC_Os01g59350.1		0.447513			transcription factor HBP-1b(c1)(LOC9266109)
Os.7137.2.S1_x_at	Os01g0894700	4324965	LOC_Os01g66980.1		0.447513			uncharacterized LOC4324965(LOC4324965)
Os.27652.1.S1_at	Os02g0610800	4329953	LOC_Os02g39740.1		0.447513			uncharacterized LOC4329953(LOC4329953)
Os.12835.1.S1_at	Os09g0525500	4347630	LOC_Os09g35700.1		0.447513			protein YY1(LOC4347630)
Os.26490.1.S1_at	Os10g0499600	4349027	LOC_Os10g35644.1		0.447513			uncharacterized LOC4349027(LOC4349027)
Os.28438.4.S1_s_at	Os01g0501800	4324479	LOC_Os01g31690.1		0.448755			oxygen-evolving enhancer protein 1, chloroplastic(LOC4324479)
Os.12821.1.S1_at	Os01g0502700	4324481	LOC_Os01g31800.1		0.450625			probable histone H2A.5(LOC4324481)
Os.11120.1.S1_at	Os03g0182800	4331843	LOC_Os03g08460.1		0.450625			ethylene-responsive transcription factor RAP2-12(LOC4331843)
Os.18384.1.S1_at	Os03g0595300	4333370	LOC_Os03g39830.1		0.450625			uncharacterized LOC4333370(LOC4333370)
Os.16055.1.S1_at	Os03g0728500	4333981	LOC_Os03g51870.1		0.450625			ABC transporter F family member 4(LOC4333981)
OsAffx.14412.2.S1_s_at	Os04g0635100	4337130	LOC_Os04g54240.1		0.450625			uncharacterized LOC4337130(LOC4337130)
Os.40049.1.S1_at	Os06g0674100	4341818	LOC_Os06g46160.1		0.450625			uncharacterized LOC4341818(LOC4341818)
Os.52047.1.S1_at	Os07g0272900		LOC_Os07g17184.1		0.450625
Os.11404.1.S1_s_at	Os08g0276100	4345153	LOC_Os08g17390.1		0.450625			photosynthetic NDH subunit of subcomplex B 1, chloroplastic(LOC4345153)
Os.35837.2.S1_x_at	Os10g0427900		LOC_Os10g29240.1		0.450625
Os.27064.1.S2_at	Os12g0266000		LOC_Os12g16524.1		0.450625			glutaredoxin-C8 precursor, putative, expressed
Os.46071.1.S1_x_at	Os12g0420200	4352083	LOC_Os12g23180.1		0.450625			chloroplast stem-loop binding protein of 41 kDa b, chloroplastic(LOC4352083)
Os.22484.1.A1_at	Os12g0480100	4352215	LOC_Os12g29570.1		0.450625			high-light-induced protein, chloroplastic(LOC4352215)
Os.40028.1.A1_at	Os02g0330700	9270817	--		0.45376			uncharacterized LOC9270817(LOC9270817)
Os.26990.1.S1_at	Os01g0782200	4327845	LOC_Os01g57350.1		0.45376			sphingosine kinase 2(LOC4327845)
Os.11976.1.S1_a_at	Os01g0896500	4325097	LOC_Os01g67120.1		0.45376			uncharacterized LOC4325097(LOC4325097)
Os.12296.1.S1_at	Os03g0592500	4333359	LOC_Os03g39610.1		0.45376			chlorophyll a-b binding protein, chloroplastic(LOC4333359)
Os.28203.1.S1_a_at	Os04g0459500	4336044	LOC_Os04g38600.1		0.45376			glyceraldehyde-3-phosphate dehydrogenase A, chloroplastic(LOC4336044)
Os.47358.1.A1_at	Os08g0504500	4345971	LOC_Os08g39430.1		0.45376			thylakoid lumenal 19 kDa protein, chloroplastic(LOC4345971)
Os.27379.1.S1_at	Os08g0557800	4346301	LOC_Os08g44360.1		0.45376			fatty acyl-CoA reductase 1(LOC4346301)
Os.53864.1.S1_at	Os11g0204800	4350021	LOC_Os11g09864.1		0.45376			uncharacterized LOC4350021(LOC4350021)
Os.51595.1.S1_at	Os01g0652300	9270605	LOC_Os01g46370.2		0.456916			phospholipase A1-II 4(LOC9270605)
Os.32482.1.S1_at	Os01g0805300	4327544	LOC_Os01g59090.1		0.456916			psbP domain-containing protein 6, chloroplastic(LOC4327544)
Os.50871.1.S1_at	Os02g0739000	4330670	LOC_Os02g50560.1		0.456916			DExH-box ATP-dependent RNA helicase DExH15 chloroplastic(LOC4330670)
Os.36969.1.S1_at	Os04g0119000	4334965	LOC_Os04g02880.1		0.456916			uncharacterized LOC4334965(LOC4334965)
Os.24233.2.S1_at	Os04g0518200	9271676	LOC_Os04g43770.1		0.456916			phenylalanine ammonia-lyase-like(LOC9271676)
Os.38309.1.S1_at	Os06g0559400	4341299	LOC_Os06g36390.1		0.456916			uncharacterized LOC4341299(LOC4341299)
Os.38985.1.S1_at	Os07g0111400	4342232	LOC_Os07g02060.1		0.456916			probable WRKY transcription factor 57(LOC4342232)
Os.6873.1.S1_at	Os08g0438400	4345673	LOC_Os08g34010.1		0.456916			zinc-finger homeodomain protein 10(LOC4345673)
Os.52308.1.S1_at	Os12g0266200	4351938	LOC_Os12g16540.1		0.456916			wall-associated receptor kinase 3(LOC4351938)
Os.34600.1.S1_at	Os01g0606400		None		0.456916
Os.31975.1.S1_at	Os05g0195200	4338037	LOC_Os05g10670.1		0.459138			zinc finger CCCH domain-containing protein 35(LOC4338037)
Os.47445.1.S1_at	Os02g0460200	4329294	LOC_Os02g26210.1		0.460094			flowering-promoting factor 1-like protein 3(LOC4329294)
Os.18057.1.A1_at	Os02g0739900	9270619	LOC_Os02g50640.1		0.460094			microtubule-associated protein TORTIFOLIA1（LOC9270619）
Os.5148.1.S1_at	Os03g0736600	4334032	LOC_Os03g52660.1		0.460094			uncharacterized LOC4334032(LOC4334032)
Os.15427.1.S1_at	Os03g0857400	4334845	LOC_Os03g64020.1		0.460094			PGR5-like protein 1A, chloroplastic(LOC4334845)
Os.17614.1.S1_at	Os04g0551700	4336599	LOC_Os04g46610.1		0.460094			probable plastid-lipid-associated protein 11(LOC4336599)
Os.28216.3.S1_x_at	Os07g0562700	4343604	LOC_Os07g37550.1		0.460094			chlorophyll a-b binding protein of LHCII type III, chloroplastic(LOC4343604)
Os.5613.2.S1_x_at	Os08g0242700	9271427	LOC_Os08g14440.1		0.460094			ACT domain-containing protein DS12, chloroplastic(LOC9271427)
Os.46840.1.S1_x_at	Os10g0488400	4348959	LOC_Os10g34700.1		0.460094			uncharacterized LOC4348959(LOC4348959)
Os.10524.1.S1_x_at	Os12g0124000	4351372	LOC_Os12g03070.1		0.460094			nuclear envelope pore membrane protein POM 121(LOC4351372)
OsAffx.7755.1.S1_s_at	Os12g0498500	4352264	LOC_Os12g31460.1		0.460094			NAD(P)H-quinone oxidoreductase subunit U, chloroplastic(LOC4352264)
Os.9961.1.S1_at	Os03g0323100		None		0.460094
Os.47707.1.A1_s_at	Os05g0229000	4338157	None		0.460094			uncharacterized LOC4338157(LOC4338157)
Os.9117.1.S1_at	Os03g0103800	4331306	LOC_Os03g01360.1		0.463294			uncharacterized LOC4331306(Os03g0104000)
Os.11841.1.S1_at	Os08g0566600	4346358	LOC_Os08g45190.1		0.463294			protein PROTON GRADIENT REGULATION 5, chloroplastic(LOC4346358)
Os.16692.1.S1_x_at	Os10g0502000	4349041	LOC_Os10g35810.1		0.463294			thylakoid lumenal 17.4 kDa protein, chloroplastic(LOC4349041)
OsAffx.11879.1.S1_at	Os02g0128000	4328171	LOC_Os02g03570.1		0.466516			18.9 kDa heat shock protein(LOC4328171)
Os.11616.1.S1_at	Os02g0575500	4329751	LOC_Os02g36570.1		0.466516			uncharacterized protein sll1770(LOC4329751)
Os.6566.1.S1_at	Os02g0581500		LOC_Os02g37090.1		0.466516			protein PHYLLO, chloroplastic （LOC4329786）；Alpha/beta hydrolase fold-1 domain containing protein
Os.7287.2.S1_x_at	Os02g0800100	4331035	LOC_Os02g55640.1		0.466516			cyclin-B1-2-like(LOC4331035)
Os.52354.1.S1_at	Os03g0158300	4331681	LOC_Os03g06230.1		0.466516			photosynthetic NDH subunit of subcomplex B 2, chloroplastic(LOC4331681)
Os.40347.1.A1_x_at	Os12g0189400	4351694	LOC_Os12g08770.1		0.466516			photosystem I reaction center subunit N, chloroplastic(LOC4351694)
Os.55249.1.S1_at	Os01g0678900	4325276	None		0.466516			uncharacterized LOC4325276(LOC4325276)
Os.17546.5.A1_x_at	Os03g0745400	4334083	None		0.466516			uncharacterized LOC4334083(LOC4334083)
Os.12269.3.S1_at	Os11g0660400	4351060	LOC_Os11g43895.1		0.468136			uncharacterized LOC4351060(LOC4351060)
Os.32222.1.S1_at	Os01g0311600	4327280	LOC_Os01g20950.1		0.469761			cytosolic sulfotransferase 5(LOC4327280)
Os.10275.1.S1_at	Os02g0744900	4330711	LOC_Os02g51080.1		0.469761			geranylgeranyl diphosphate reductase, chloroplastic(LOC4330711)
Os.14614.1.A1_at	Os03g0106200	4331320	LOC_Os03g01580.1		0.469761			uncharacterized LOC4331320(LOC4331320)
Os.8117.1.S1_at	Os04g0442300	4335937	LOC_Os04g36070.1		0.469761			two-component response regulator ORR1(LOC4335937)
Os.54865.1.S1_at	Os07g0491800	4343273	LOC_Os07g30950.1		0.469761			cytochrome P450 716B1(LOC4343273)
Os.3241.1.S1_at	Os10g0522700		LOC_Os10g37860.1		0.469761
Os.25589.3.S1_x_at	Os11g0444800		None		0.469761
Os.7527.1.S1_at	Os01g0102300	4326466	LOC_Os01g01280.1		0.473029			thylakoid lumenal 17.9 kDa protein, chloroplastic(LOC4326466)
Os.28216.1.S1_a_at	Os01g0720500	4324705	LOC_Os01g52240.1		0.473029			chlorophyll a-b binding protein of LHCII type 1(LOC4324705)
Os.32686.1.S1_at	Os01g0871600	4324944	LOC_Os01g65110.1		0.473029			uncharacterized LOC4324944(LOC4324944)
Os.46383.2.A1_s_at	Os02g0698000	4330413	LOC_Os02g47020.1		0.473029			phosphoribulokinase, chloroplastic(LOC4330413)
Os.17133.1.S1_at	Os03g0641300	107280491	LOC_Os03g43990.1		0.473029			BTB/POZ domain-containing protein At1g30440-like（LOC107280491）；(loc_os03g43990):12003.m09441 protein transposon protein, putative, Mutator sub-class, expressed
Os.17549.1.S1_at	Os04g0525000	4336446	LOC_Os04g44340.1		0.473029			uncharacterized LOC4336446(LOC4336446)
Os.2233.1.S1_at	Os04g0557800	4336636	LOC_Os04g47080.1		0.473029			anthocyanin regulatory Lc protein(LOC4336636)
Os.15821.1.A1_x_at	Os05g0102800	4337535	LOC_Os05g01240.1		0.473029			protein MEI2-like 3(LOC4337535)
Os.38760.1.S1_s_at	Os05g0348100	9269617	LOC_Os05g28090.1		0.473029			NAD(P)H-quinone oxidoreductase subunit L, chloroplastic(LOC9269617)
Os.12608.1.S1_at	Os07g0158300	4342438	LOC_Os07g06450.1		0.473029			RNA-binding protein CP33, chloroplastic(LOC4342438)
Os.8230.1.S1_at	Os08g0541400	4346192	LOC_Os08g42850.1		0.473029			peptidyl-prolyl cis-trans isomerase FKBP16-3, chloroplastic(LOC4346192)
Os.17230.1.S1_at	Os04g0499150		None		0.473029
Os.47381.1.S1_x_at	Os04g0445700	4335962	LOC_Os04g36800.1		0.475989			3-oxoacyl-[acyl-carrier-protein] synthase I, chloroplastic(LOC4335962)
Os.27577.1.S1_at	Os01g0142100	4325486	LOC_Os01g04900.1		0.476319			probable zinc metalloprotease EGY2, chloroplastic(LOC4325486)
Os.20144.1.S1_a_at	Os01g0929100	4326936	LOC_Os01g70400.1		0.476319			photosynthetic NDH subunit of subcomplex B 5, chloroplastic(LOC4326936)
Os.23942.1.A1_at	Os02g0557800	4329677	LOC_Os02g35180.1		0.476319			two-component response regulator ORR2(LOC4329677)
Os.12058.1.S1_at	Os02g0731600	4330625	LOC_Os02g49870.1		0.476319			protein CURVATURE THYLAKOID 1A, chloroplastic(LOC4330625)
Os.428.1.S1_at	Os03g0766600		LOC_Os03g55770.1		0.476319
OsAffx.4090.1.S1_s_at	Os04g0529600	9267565	LOC_Os04g44730.1		0.476319			lanC-like protein GCL2(LOC9267565)
Os.28255.1.S1_at	Os04g0640500	4337164	LOC_Os04g54790.1		0.476319			uncharacterized aarF domain-containing protein kinase At1g71810, chloroplastic(LOC4337164)
Os.51599.1.S1_at	Os09g0362800	4346856	LOC_Os09g19820.1		0.476319			aminopeptidase M1-D(LOC4346856)
Os.49191.1.S1_at	Os09g0382400	4346938	LOC_Os09g21460.1		0.476319			Protein PLASTID REDOX INSENSITIVE 2, chloroplastic(LOC4346938)
Os.55534.1.A1_at	Os09g0503100	4347496	LOC_Os09g32640.1		0.476319			putative quinone-oxidoreductase homolog, chloroplastic(LOC4347496)
Os.46730.1.S1_at	Os10g0136500	4348065	LOC_Os10g04730.1		0.476319			cysteine-rich receptor-like protein kinase 4(LOC4348065)
Os.7988.1.S1_s_at	Os11g0171300	4349897	LOC_Os11g07020.1		0.476319			fructose-bisphosphate aldolase, chloroplastic(LOC4349897)
Os.11573.5.A1_x_at	Os11g0707000	4351224	None		0.478968			ribulose bisphosphate carboxylase/oxygenase activase, chloroplastic(LOC4351224)
Os.1475.1.S1_at	Os01g0191200	4327297	LOC_Os01g09540.1		0.479632			stem 28 kDa glycoprotein(LOC4327297)
Os.53046.1.S1_s_at	Os01g0940600	4326517	LOC_Os01g71330.1		0.479632			uncharacterized LOC4326517(LOC4326517)
Os.6328.1.S1_at	Os04g0493100	4336261	LOC_Os04g41570.1		0.479632			transcription factor bHLH113(LOC4336261)
Os.5363.1.S1_at	Os07g0143600	4342386	LOC_Os07g05040.1		0.479632			cadmium-induced protein AS8(LOC4342386)
Os.52594.1.S1_at	Os08g0109400	4344471	LOC_Os08g01780.1		0.479632			auxin-responsive protein IAA25(LOC4344471)
Os.23145.1.S1_at	Os08g0126700	4344566	LOC_Os08g03310.1		0.479632			zinc finger CCCH domain-containing protein 54(LOC4344566)
Os.52913.1.A1_at	Os08g0548000	4346238	LOC_Os08g43450.1		0.479632			protein ODORANT1(LOC4346238)
Os.46554.1.S1_at	Os10g0562500	4349393	LOC_Os10g41290.1		0.479632			serine/threonine-protein kinase D6PK(LOC4349393)
Os.7308.1.S2_x_at	Os03g0425000	4333151	LOC_Os03g31150.1		0.481297			uncharacterized LOC4333151(LOC4333151)
Os.7890.1.S1_a_at	Os08g0435900	4345663	LOC_Os08g33820.1		0.482299			chlorophyll a-b binding protein P4, chloroplastic(LOC4345663)
Os.26642.1.S1_a_at	Os01g0711400	4325932	LOC_Os01g51410.1		0.482968			glycine dehydrogenase (decarboxylating), mitochondrial(LOC4325932)
Os.7665.1.S1_at	Os04g0657500	4337262	LOC_Os04g56240.1		0.482968			uncharacterized LOC4337262(LOC4337262)
Os.7861.2.S1_s_at	Os10g0492300	4348979	LOC_Os10g35030.1		0.482968			protein TIC110, chloroplastic(LOC4348979)
Os.9756.2.S1_at	Os11g0150100	4349782	LOC_Os11g05260.1		0.482968			2-carboxy-D-arabinitol-1-phosphatase(LOC4349782)
OsAffx.12160.1.S1_at	Os10g0567200	4349431	None		0.482968			uncharacterized LOC4349431(LOC4349431)
Os.7668.1.S1_at	Os04g0247500	4335298	LOC_Os04g17479.1		0.483638			uncharacterized LOC4335298(LOC4335298)
OsAffx.23844.1.S1_at	Os01g0801901	107278258	LOC_Os01g58760.1		0.486327			uncharacterized LOC107278258（LOC107278258）；b-ZIP TRANSCRIPTION FACTOR 7
Os.9226.1.S1_a_at	Os03g0265400	4332348	LOC_Os03g15870.1		0.486327			50S ribosomal protein L4, chloroplastic(LOC4332348)
Os.52433.1.S1_at	Os04g0481300	4336185	LOC_Os04g40530.1		0.486327			uncharacterized LOC4336185(LOC4336185)
Os.52693.1.S1_at	Os04g0520900	4336423	LOC_Os04g44030.1		0.486327			pentatricopeptide repeat-containing protein At3g22670, mitochondrial(LOC4336423)
Os.50906.1.S1_at	Os06g0287700	9268881	LOC_Os06g17970.1		0.486327			disease resistance protein RPM1(LOC9268881)
Os.53891.1.S1_at	Os09g0290900	4346635	LOC_Os09g11890.1		0.486327			coiled-coil domain-containing protein 102A(LOC4346635)
OsAffx.6386.1.S1_at	Os09g0411650	9266797	LOC_Os09g24530.1		0.486327			fructose-bisphosphate aldolase-lysine N-methyltransferase, chloroplastic(LOC9266797)
Os.19586.1.S1_at	Os12g0231000	4351831	LOC_Os12g12934.1		0.486327			protein NRT1/ PTR FAMILY 4.6(LOC4351831)
Os.57327.1.S1_at	Os12g0271700	4351957	LOC_Os12g17320.1		0.486665			probable solanesyl-diphosphate synthase 3, chloroplastic(LOC4351957)
Os.33639.1.S1_at	Os01g0678100	4325270	LOC_Os01g48640.1		0.48971			uncharacterized LOC4325270(LOC4325270)
Os.12243.1.S1_at	Os01g0814800	4327479	LOC_Os01g59920.1		0.48971			cysteine synthase-like(LOC4327479)
Os.7327.2.S1_x_at	Os03g0109900	4331350	LOC_Os03g01940.1		0.48971			uncharacterized LOC4331350(LOC4331350)
Os.4324.1.S1_at	Os03g0128800	4331491	LOC_Os03g03670.1		0.48971			uncharacterized LOC4331491(LOC4331491)
Os.8138.1.S1_at	Os05g0468600	4339063	LOC_Os05g39230.1		0.48971			UDP-sugar pyrophosphorylase(LOC4339063)
Os.50876.1.S1_at	Os06g0132400	4340015	LOC_Os06g04150.1		0.48971			magnesium protoporphyrin IX methyltransferase, chloroplastic(LOC4340015)
Os.26957.1.A1_a_at	Os08g0200600	4344902	LOC_Os08g10080.1		0.48971			NAC domain-containing protein 21/22(LOC4344902)
OsAffx.6446.1.S1_at	Os09g0475800	9268074	LOC_Os09g29960.1		0.48971			dof zinc finger protein MNB1A(LOC9268074)
Os.21957.2.S1_x_at	Os10g0111700	4347971	LOC_Os10g02260.1		0.48971			protein NRT1/ PTR FAMILY 8.3(LOC4347971)
Os.21863.1.S1_at	Os12g0297400	4352027	LOC_Os12g20144.1		0.48971			uncharacterized LOC4352027(LOC4352027)
Os.8037.1.S2_at	Os06g0667400	9269461	None		0.48971			uncharacterized LOC9269461(LOC9269461)
Os.5377.2.S1_x_at	Os02g0697500	4330408	LOC_Os02g46980.1		0.49005			pentatricopeptide repeat-containing protein At1g31920(LOC4330408)
Os.26798.1.S1_at	Os12g0541500	4352441	LOC_Os12g35630.1		0.49073			uncharacterized LOC4352441(LOC4352441)
Os.16004.1.S1_at	Os02g0100600	4327974	LOC_Os02g01060.1		0.493116			uncharacterized LOC4327974(LOC4327974)
Os.53009.1.A1_x_at	Os02g0787600	4330959	LOC_Os02g54640.1		0.493116			glutamate receptor 2.9(LOC4330959)
Os.55314.1.S1_at	Os03g0580200	4333320	LOC_Os03g38350.1		0.493116			GDSL esterase/lipase At5g55050(LOC4333320)
Os.49436.1.S1_x_at	Os04g0537800	4336522	LOC_Os04g45460.1		0.493116			cysteine-rich repeat secretory protein 15(LOC4336522)
Os.17232.1.S1_at	Os04g0602100	4336886	LOC_Os04g51300.1		0.473			thylakoid lumenal 29 kDa protein, chloroplastic(LOC4336886)
Os.49997.1.S1_at	Os05g0215000	4338112	LOC_Os05g12400.1		0.493116			BURP domain-containing protein 2-like(LOC4338112)
Os.5229.1.S1_at	Os05g0401100	4338729	LOC_Os05g33280.1		0.493116			UPF0603 protein Os05g0401100, chloroplastic(LOC4338729)
Os.6411.2.S1_at	Os07g0614000	4343890	LOC_Os07g42250.1		0.493116			protein STRICTOSIDINE SYNTHASE-LIKE 4(LOC4343890)
Os.11460.1.S1_at	Os07g0658700	4344166	LOC_Os07g46490.1		0.493116			phosphatidylinositol 4-phosphate 5-kinase 6(LOC4344166)
Os.14530.2.S1_x_at	Os09g0540400	4347725	LOC_Os09g36880.1		0.493116			GDSL esterase/lipase EXL3(LOC4347725)
Os.7805.1.S1_a_at	Os10g0493600	4348988	LOC_Os10g35110.1		0.493116			alpha-galactosidase(LOC4348988)
Os.9996.1.S1_at	Os11g0216100	4350079	LOC_Os11g10990.1		0.493116			NAD(P)H-quinone oxidoreductase subunit T, chloroplastic(LOC4350079)
Os.47955.2.S1_x_at	Os12g0119000	4351346	LOC_Os12g02640.1		0.493116			cytochrome P450 714C2(LOC4351346)
Os.33704.3.S1_x_at	Os01g0306800	4327755	LOC_Os01g20110.1		0.496546			uncharacterized protein At4g37920, chloroplastic(LOC4327755)
Os.18007.1.S1_s_at	Os01g0772000	4324620	LOC_Os01g56520.1		0.496546			double-stranded RNA-binding protein 1(LOC4324620)
Os.51211.1.S1_at	Os02g0307800	4329119	LOC_Os02g20490.1		0.496546			uncharacterized LOC4329119(LOC4329119)
Os.9506.1.S1_a_at	Os02g0593500	4329844	LOC_Os02g38020.1		0.496546			inorganic phosphate transporter 2-1, chloroplastic(LOC4329844)
Os.28290.1.S1_at	Os02g0704000	4330451	LOC_Os02g47510.1		0.496546			zeaxanthin 7,8(7',8')-cleavage dioxygenase, chromoplastic(LOC4330451)
Os.7676.1.S1_at	Os02g0729400	4330608	LOC_Os02g49680.1		0.496546			calcium sensing receptor, chloroplastic(LOC4330608)
Os.22470.2.S1_x_at	Os03g0454300	4333236	LOC_Os03g34310.1		0.496546			uncharacterized LOC4333236(LOC4333236)
Os.50976.1.S1_at	Os03g0685000	4333746	LOC_Os03g48040.1		0.496546			ferredoxin-2(LOC4333746)
Os.26705.1.S1_at	Os07g0573400	4343684	LOC_Os07g38590.1		0.496546			uncharacterized LOC4343684(LOC4343684)
Os.10370.2.S1_x_at	Os07g0673550	9269218	LOC_Os07g47640.1		0.496546			Ultraviolet-B-repressible protein(LOC9269218)
Os.178.1.S1_a_at	Os08g0345800	4345339	LOC_Os08g25734.1		0.496546			glucose-1-phosphate adenylyltransferase small subunit, chloroplastic/amyloplastic(LOC4345339)
Os.9868.1.S1_at	Os09g0560700	4347853	LOC_Os09g38772.1		0.496546			mitochondrial amidoxime reducing component 2(LOC4347853)
OsAffx.30475.5.S1_x_at	Os12g0207500		LOC_Os12g10570.1		0.496546			ATP synthase subunit beta, putative, expressed；Similar to ATP synthase subunit beta
Os.10109.1.S1_at	Os12g0601300	4352721	LOC_Os12g40890.1		0.496546			auxin-responsive protein IAA30(LOC4352721)
Os.51521.1.S2_at	Os06g0648200		None		0.496546
Os.14872.1.S1_at	Os04g0405000	4335747	LOC_Os04g33210.1		0.499307			chaperone protein ClpD2, chloroplastic(LOC4335747)
Os.27578.1.S1_at	Os01g0518500	4323975	LOC_Os01g33420.1		0.5			uncharacterized LOC4323975(LOC4323975)
Os.15295.3.S1_x_at	Os01g0930000	4326942	LOC_Os01g70460.1		0.5			uncharacterized LOC4326942(LOC4326942)
Os.52476.1.S2_at	Os02g0120000	4328108	LOC_Os02g02770.1		0.5			pentatricopeptide repeat-containing protein At2g17033(LOC4328108)
Os.16326.1.S1_at	Os02g0278700	4329013	LOC_Os02g17780.1		0.5			ent-copalyl diphosphate synthase 1, chloroplastic(LOC4329013)
Os.18839.1.S1_at	Os02g0755600	4330774	LOC_Os02g51910.1		0.5			7-deoxyloganetin glucosyltransferase(LOC4330774)
Os.11987.1.S1_at	Os03g0169600	4331765	LOC_Os03g07360.1		0.5			cyclic dof factor 1(LOC4331765)
OsAffx.4331.1.S1_at	Os05g0230900	4338161	LOC_Os05g14194.1		0.5			probable lactoylglutathione lyase, chloroplastic(LOC4338161)
Os.5996.1.S1_at	Os07g0100900	4342167	LOC_Os07g01100.1		0.5			uncharacterized LOC4342167(LOC4342167)
Os.24620.1.S2_a_at	Os08g0159900	4344716	LOC_Os08g06344.1		0.5			DEAD-box ATP-dependent RNA helicase 42(LOC4344716)
Os.8000.1.S1_at	Os08g0162600	4344733	LOC_Os08g06530.1		0.5			uncharacterized LOC4344733(LOC4344733)
OsAffx.5856.1.S1_at	Os08g0277300	107275995	LOC_Os08g17510.1		0.5			flavonol 3-sulfotransferase-like（LOC107275995）；(loc_os08g17510):12008.m05870 protein flavonol 3-sulfotransferase, putative, expressed
Os.8938.1.S1_at	Os09g0279500	4346605	LOC_Os09g10760.1		0.5			30S ribosomal protein 2, chloroplastic(LOC4346605)
Os.57062.1.S1_at	Os11g0558200	4350727	LOC_Os11g35390.1		0.5			transcription factor MYB30(LOC4350727)
Os.27610.1.S1_at	Os12g0617800	4352807	LOC_Os12g42300.1		0.5			K(+) efflux antiporter 3, chloroplastic(LOC4352807)
Os.30563.1.S1_at	Os01g0307500	4327757	LOC_Os01g20160.1		0.503478			cation transporter HKT8(LOC4327757)
Os.52371.1.S1_at	Os01g0393000	9268740	LOC_Os01g29830.1		0.503478			uncharacterized LOC9268740(LOC9268740)
Os.45948.1.A1_at	Os01g0762300	4327025	LOC_Os01g55670.1		0.503478			uncharacterized LOC4327025(LOC4327025)
OsAffx.23983.1.S1_at	Os01g0922700		LOC_Os01g69840.1		0.503478
Os.5178.1.A1_s_at	Os03g0782500	4334324	LOC_Os03g56950.1		0.503478			transcription factor PIF5(LOC4334324)
Os.9424.1.S1_at	Os04g0455600	4336021	LOC_Os04g38310.1		0.503478			uncharacterized LOC4336021(LOC4336021)
Os.12371.1.S1_at	Os04g0490800	4336245	LOC_Os04g41340.1		0.503478			phosphoglycolate phosphatase 1B, chloroplastic(LOC4336245)
Os.55643.1.S1_at	Os04g0550200	4336587	LOC_Os04g46440.1		0.503478			ethylene-responsive transcription factor ERF038(LOC4336587)
Os.12737.1.S1_at	Os06g0646000	4341657	LOC_Os06g43800.1		0.503478			uncharacterized methyltransferase At2g41040, chloroplastic(LOC4341657)
Os.27868.1.A1_s_at	Os07g0635700	4344026	LOC_Os07g44160.1		0.503478			cytochrome P450 709B2(LOC4344026)
Os.49951.1.S1_at	Os07g0686500	4344337	LOC_Os07g48690.1		0.503478			uncharacterized LOC4344337(LOC4344337)
Os.17302.1.S1_at	Os10g0382400	4348508	LOC_Os10g24094.1		0.503478			uncharacterized LOC4348508(LOC4348508)
Os.50395.1.S1_at	Os12g0493900	4352254	LOC_Os12g31000.1		0.503478			putative pumilio homolog 7, chloroplastic(LOC4352254)
Os.46321.1.A1_s_at	Os03g0772300	4334263	None		0.503478			uncharacterized LOC4334263(LOC4334263)
Os.1977.3.S1_x_at	Os01g0115900	4326089	LOC_Os01g02600.1		0.50698			probable receptor-like protein kinase At5g39020(LOC4326089)
Os.11114.1.S1_at	Os01g0919900	4327738	LOC_Os01g69080.1		0.50698			stearoyl-[acyl-carrier-protein] 9-desaturase 2, chloroplastic(LOC4327738)
Os.7218.1.S1_at	Os02g0101500	4327981	LOC_Os02g01150.1		0.50698			glycerate dehydrogenase(LOC4327981)
Os.32492.1.S1_at	Os03g0244000	4332227	LOC_Os03g14040.1		0.50698			protein SPA, chloroplastic(LOC4332227)
Os.49770.1.S1_s_at	Os03g0413000	4333105	LOC_Os03g29970.1		0.50698			nuclear transcription factor Y subunit B-3(LOC4333105)
Os.14750.1.S1_x_at	Os03g0848100	4334778	LOC_Os03g63074.1		0.50698			arginine decarboxylase(LOC4334778)
Os.48609.1.S1_s_at	Os05g0241200	4338191	LOC_Os05g15160.1		0.50698			triose phosphate/phosphate translocator TPT, chloroplastic-like(LOC4338191)
Os.10522.2.S1_x_at	Os05g0291700	4338302	LOC_Os05g22614.1		0.50698			protein plastid transcriptionally active 16, chloroplastic(LOC4338302)
Os.3340.1.S1_a_at	Os06g0348800	4340977	LOC_Os06g24070.1		0.50698			probable transcription factor GLK1(LOC4340977)
Os.6334.1.S1_at	Os09g0361500	9268489	LOC_Os09g19734.1		0.50698			isochorismate synthase 1, chloroplastic(LOC9268489)
Os.56029.1.S1_at	Os12g0596300	9269255	LOC_Os12g40470.1		0.50698			uncharacterized LOC9269255(LOC9269255)
Os.1798.1.S1_at	Os01g0144100	4325465	LOC_Os01g05080.1		0.510506			thylakoid lumenal 15 kDa protein 1, chloroplastic(LOC4325465)
Os.5439.1.S1_a_at	Os01g0286600	4327918	LOC_Os01g18320.1		0.510506			protoporphyrinogen oxidase, chloroplastic(LOC4327918)
Os.15338.1.S1_a_at	Os01g0524500	4323963	LOC_Os01g34060.1		0.510506			transcription factor DIVARICATA(LOC4323963)
Os.9851.1.S1_at	Os01g0672100	9270876	LOC_Os01g48130.1		0.510506			NAC domain-containing protein 73(LOC9270876)
Os.51616.1.S1_at	Os03g0272900	4332399	LOC_Os03g16600.1		0.510506			uncharacterized LOC4332399(LOC4332399)
Os.22674.1.S1_at	Os06g0196300	4340391	LOC_Os06g09610.1		0.510506			putative peroxiredoxin Q, chloroplastic(LOC4340391)
Os.16772.1.S1_at	Os08g0359000	4345365	LOC_Os08g27010.1		0.510506			thylakoid membrane protein slr0575(LOC4345365)
OsAffx.29778.1.S1_at	Os09g0268000	107276096	LOC_Os09g09500.1		0.510506			L-type lectin-domain containing receptor kinase IV.1-like（LOC107276096）；(loc_os09g09500):12009.m04214 protein lectin-like receptor kinase 7, putative
Os.15071.2.S1_s_at	Os02g0750100	9270776	LOC_Os02g51470.1		0.514057			ATP synthase delta chain, chloroplasti（LOC9270776）
Os.8514.1.S1_at	Os02g0764500	4330828	LOC_Os02g52650.1		0.514057			chlorophyll a-b binding protein 4, chloroplastic(LOC4330828)
Os.24794.1.S1_x_at	Os03g0363500	4332900	LOC_Os03g24860.1		0.514057			sugar transporter ERD6-like 7(LOC4332900)
OsAffx.3560.1.S1_at	Os03g0708500	4333865	LOC_Os03g50080.1		0.514057			peptidyl-prolyl cis-trans isomerase FKBP17-2, chloroplastic(LOC4333865)
Os.11687.1.S1_a_at	Os03g0827700	4334649	LOC_Os03g61220.1		0.514057			DEAD-box ATP-dependent RNA helicase 3, chloroplastic(LOC4334649)
Os.18241.2.A1_x_at	Os05g0521300	4339353	LOC_Os05g44560.1		0.514057			kinesin-4(LOC4339353)
Os.12977.1.S1_at	Os06g0298200	4340812	LOC_Os06g19444.1		0.514057			zinc finger protein CONSTANS-LIKE 9(LOC4340812)
Os.26393.1.S1_at	Os06g0704700	4341998	LOC_Os06g49120.1		0.514057			uncharacterized LOC4341998(LOC4341998)
Os.51132.1.S1_at	Os08g0167500	4344752	LOC_Os08g07060.1		0.514057			protein CHLORORESPIRATORY REDUCTION 6, chloroplastic(LOC4344752)
Os.17091.1.S1_at	Os08g0521800	4346075	LOC_Os08g41040.1		0.514057			uncharacterized LOC4346075(LOC4346075)
Os.20350.1.S1_at	Os10g0124100	4348008	LOC_Os10g03550.1		0.514057			uncharacterized LOC4348008(LOC4348008)
Os.52095.1.S1_at	Os09g0508000		None		0.514057
Os.53326.1.S1_at	Os01g0343500	4326490	LOC_Os01g24090.1		0.517632			uncharacterized LOC4326490(LOC4326490)
OsAffx.2171.1.S1_at	Os01g0550300	4326196	LOC_Os01g36950.1		0.517632			B2 protein(LOC4326196)
Os.53154.1.S1_at	Os02g0686800	4330358	LOC_Os02g46180.1		0.517632			uncharacterized LOC4330358(LOC4330358)
Os.13018.1.S1_a_at	Os02g0744700	4330709	LOC_Os02g51070.1		0.517632			soluble starch synthase 2-2, chloroplastic/amyloplastic(LOC4330709)
Os.12069.1.S1_at	Os02g0802500	4331044	LOC_Os02g55890.1		0.517632			pyrophosphate-energized vacuolar membrane proton pump(LOC4331044)
Os.7974.2.S1_at	Os03g0192500	4331915	LOC_Os03g09220.1		0.517632			probable protein phosphatase 2C BIPP2C1(LOC4331915)
Os.53716.1.S1_at	Os03g0210700	4332025	LOC_Os03g11230.1		0.517632			uncharacterized LOC4332025(LOC4332025)
Os.20702.1.S1_at	Os04g0623800	4337051	LOC_Os04g53230.1		0.517632			aminomethyltransferase, mitochondrial(LOC4337051)
Os.49239.1.S1_at	Os05g0390100	4338678	LOC_Os05g32390.1		0.517632			probable transmembrane GTPase FZO-like, chloroplastic(LOC4338678)
Os.50271.1.S1_at	Os06g0146100	4340110	LOC_Os06g05359.1		0.517632			putative disease resistance RPP13-like protein 3(LOC4340110)
Os.53087.1.S1_at	Os07g0196200	4342649	LOC_Os07g09800.1		0.517632			NAD(P)H-quinone oxidoreductase subunit S, chloroplastic(LOC4342649)
Os.27914.1.S1_at	Os08g0117100	4344522	LOC_Os08g02390.1		0.517632			28 kDa ribonucleoprotein, chloroplastic(LOC4344522)
Os.9301.1.S1_x_at	Os08g0374000	4345410	LOC_Os08g28670.1		0.517632			major allergen Mal d 1(LOC4345410)
OsAffx.32130.1.S1_x_at	Os12g0605100	4352736	LOC_Os12g41200.1		0.517632			protein NETWORKED 1A(LOC4352736)
Os.8014.1.S1_at	Os10g0181600	4348209	LOC_Os10g10180.1		0.51979			uncharacterized LOC4348209(LOC4348209)
Os.48109.1.A1_s_at	Os12g0263500	4351926	--		0.521233			isoflavone reductase homolog(LOC4351926)
Os.26751.1.S1_s_at	Os01g0790950		--		0.521233
OsAffx.3180.1.S1_at	Os03g0195450//Os03g0195500	4331934	--		0.521233			low affinity sulfate transporter 3（LOC4331934）；(loc_os03g09940):12003.m06448 protein low affinity sulphate transporter 3, putative, expressed
Os.21254.1.S1_at	Os03g0656900	4333618	LOC_Os03g45400.1		0.521233			N utilization substance protein B homolog(LOC4333618)
Os.9293.1.S1_at	Os04g0476100	4336153	LOC_Os04g40040.1		0.521233			copper methylamine oxidase(LOC4336153)
Os.19061.1.S1_s_at	Os06g0474800	4341032	LOC_Os06g28050.1		0.521233			uncharacterized LOC4341032(LOC4341032)
Os.49183.1.S1_at	Os06g0638700	4341616	LOC_Os06g43180.1		0.521233			kynurenine formamidase(LOC4341616)
OsAffx.5582.1.S1_at	Os07g0590600	4343774	LOC_Os07g40120.1		0.521233			pentatricopeptide repeat-containing protein At5g02860(LOC4343774)
OsAffx.18004.1.S1_x_at	Os09g0530000	4347659	LOC_Os09g36040.1		0.521956			rhodanese-like domain-containing protein 14, chloroplastic(LOC4347659)
Os.18238.1.S1_at	Os02g0503100	4329422	LOC_Os02g29960.1		0.524858			cytochrome P450 71A1(LOC4329422)
Os.7443.1.S1_s_at	Os03g0110900	9267111	LOC_Os03g02020.1		0.524858			uncharacterized LOC9267111(LOC9267111)
Os.14381.1.S1_at	Os03g0401100	4333060	LOC_Os03g28300.1		0.524858			dual specificity protein kinase shkD(LOC4333060)
Os.34300.1.S1_x_at	Os03g0781400	4334316	LOC_Os03g56869.1		0.524858			probable ribose-5-phosphate isomerase 4, chloroplastic(LOC4334316)
Os.4682.1.S1_a_at	Os04g0662900	4337299	LOC_Os04g56730.1		0.524858			repressor of RNA polymerase III transcription MAF1 homolog(LOC4337299)
Os.27510.1.A1_at	Os06g0146300	4340112	LOC_Os06g05390.1		0.524858			uncharacterized LOC4340112(LOC4340112)
Os.20078.1.S1_at	Os07g0601000	4343821	LOC_Os07g40974.1		0.524858			anthocyanidin reductase(LOC4343821)
Os.38305.1.A2_a_at	Os09g0248000	4346498	LOC_Os09g07320.1		0.524858			D-aminoacyl-tRNA deacylase(LOC4346498)
Os.39129.1.S1_at	Os10g0477600	4348901	LOC_Os10g33760.1		0.524858			protein CUP-SHAPED COTYLEDON 1(LOC4348901)
Os.22029.1.S1_a_at	Os10g0567400	4349433	LOC_Os10g41780.1		0.524858			chlorophyllide a oxygenase, chloroplastic(LOC4349433)
OsAffx.4527.1.S1_s_at	Os05g0429600	9268627	--		0.528509			carboxymethylenebutenolidase homolog(LOC9268627)
Os.24901.1.A1_at	Os01g0581300	4324196	LOC_Os01g39960.1		0.528509			lycopene epsilon cyclase, chloroplastic(LOC4324196)
Os.16912.1.A1_at	Os02g0780550	9266356	LOC_Os02g53994.1		0.528509			polyadenylate-binding protein-interacting protein 7(LOC9266356)
Os.27119.1.S1_at	Os02g0794400	4330995	LOC_Os02g55120.1		0.528509			translation initiation factor IF-3(LOC4330995)
Os.28411.1.S1_at	Os03g0293850	9267415	LOC_Os03g18264.1		0.528509			uncharacterized LOC9267415(LOC9267415)
Os.10286.1.S1_x_at	Os07g0210000	4342707	LOC_Os07g10910.1		0.528509			exocyst complex component EXO70B1(LOC4342707)
Os.20070.1.S1_x_at	Os07g0434700	4343067	LOC_Os07g25410.1		0.528509			methionine aminopeptidase 1B, chloroplastic(LOC4343067)
Os.5319.1.S1_at	Os10g0189100	4348230	LOC_Os10g11140.1		0.528509			phosphoglucomutase, chloroplastic(LOC4348230)
Os.49449.1.S1_at	Os04g0219000	9272058	None		0.528509			uncharacterized LOC9272058(LOC9272058)
OsAffx.30475.9.S1_s_at	Os01g0791150		--		0.532185
Os.53733.1.S1_at	Os02g0220400	4328751	LOC_Os02g12790.1		0.532185			putative GATA transcription factor 22(LOC4328751)
Os.49108.2.S1_x_at	Os04g0396800	4335700	LOC_Os04g32540.1		0.532185			serine carboxypeptidase-like 45(LOC4335700)
Os.51863.1.S1_at	Os04g0556900	4336632	LOC_Os04g47010.1		0.532185			WAS protein family homolog 1(LOC4336632)
Os.57149.1.S1_at	Os05g0478000	4339109	LOC_Os05g40020.1		0.532185			RING-H2 finger protein ATL74(LOC4339109)
Os.11934.1.S1_at	Os08g0553800	4346272	LOC_Os08g44000.1		0.532185			uncharacterized protein ycf39(LOC4346272)
Os.12364.1.S1_at	Os09g0460100	4347282	LOC_Os09g28600.1		0.532185			uncharacterized LOC4347282(LOC4347282)
Os.55364.1.S1_at	Os12g0242800	4351871	LOC_Os12g13940.1		0.532185			uncharacterized LOC4351871(LOC4351871)
Os.19155.1.S1_at	Os01g0559500	4324682	LOC_Os01g37870.1		0.535887			pentatricopeptide repeat-containing protein At1g10910, chloroplastic(LOC4324682)
Os.50721.1.S1_at	Os01g0756400	4325141	LOC_Os01g55170.1		0.535887			la-related protein 6A（LOC4325141）；(loc_os01g55170):12001.m11677 protein RNA binding protein, putative, expressed
Os.51076.1.S1_at	Os02g0302700	4329101	LOC_Os02g19970.1		0.535887			probable aminotransferase TAT2(LOC4329101)
Os.50299.1.S1_at	Os02g0470000	4329341	LOC_Os02g27070.1		0.535887			pentatricopeptide repeat-containing protein At1g09900(LOC4329341)
OsAffx.26230.1.S1_at	Os04g0364800	4335579	LOC_Os04g29550.1		0.535887			putative ripening-related protein 1(LOC4335579)
Os.23469.1.S1_at	Os05g0443900	4338933	LOC_Os05g37170.1		0.535887			transcription factor HBP-1b(c38)(LOC4338933)
Os.28026.1.S1_at	Os05g0472700	4339082	LOC_Os05g39560.1		0.535887			zinc transporter 5(LOC4339082)
Os.22683.1.S1_at	Os06g0705100	4342001	LOC_Os06g49160.1		0.535887			thylakoid lumenal 16.5 kDa protein, chloroplastic(LOC4342001)
Os.17276.1.S1_at	Os12g0292900	9272053	LOC_Os12g19530.1		0.535887			chloroplast sensor kinase, chloroplastic(LOC9272053)
Os.26825.1.S1_at	Os01g0218700	4324587	LOC_Os01g11946.1		0.53663			ABC transporter D family member 2, chloroplastic(LOC4324587)
Os.46525.1.S1_at	Os10g0198600	4348255	LOC_Os10g12354.1		0.53924			uncharacterized LOC4348255(LOC4348255)
Os.53119.1.S1_at	Os01g0846000	9267360	LOC_Os01g62750.1		0.539614			ATP-dependent DNA helicase PIF1(LOC9267360)
Os.15690.1.S1_at	Os02g0170000	4328440	LOC_Os02g07360.1		0.539614			pentatricopeptide repeat-containing protein At2g35130(LOC4328440)
Os.3397.1.S1_at	Os02g0606200	4329923	LOC_Os02g39360.1		0.539614			B-box zinc finger protein 25(LOC4329923)
Os.15621.1.S1_at	Os04g0460300	4336049	LOC_Os04g38680.1		0.539614			vacuolar amino acid transporter 1(LOC4336049)
OsAffx.14657.1.S1_at	Os05g0214400	4338108	LOC_Os05g12330.1		0.539614			KAT8 regulatory NSL complex subunit 3(LOC4338108)
Os.51482.1.S1_at	Os07g0168800	4342503	LOC_Os07g07350.1		0.539614			zinc finger A20 and AN1 domain-containing stress-associated protein 9（LOC4342503）（ZFP177）；(loc_os07g07350):12007.m05194 protein zinc finger A20 and AN1 domains-containing protein, putative, expressed
Os.25324.1.A1_at	Os08g0224300	4344969	LOC_Os08g12780.1		0.539614			chloroplast envelope membrane protein(LOC4344969)
Os.54568.1.S1_x_at	Os10g0509000	4349080	LOC_Os10g36530.1		0.539614			endonuclease MutS2(LOC4349080)
Os.14684.1.S1_at	Os12g0406000	4352046	LOC_Os12g21784.1		0.539614			uncharacterized LOC4352046(LOC4352046)
OsAffx.14800.1.S1_at	Os05g0307000	9272544	--		0.543367			tetracycline resistance protein, class H(LOC9272544)
Os.20579.1.S1_at	Os01g0727800	4323916	LOC_Os01g52750.1		0.543367			subtilisin-like protease SBT5.6(LOC4323916)
Os.35149.1.S1_at	Os01g0857500	4324758	LOC_Os01g63870.1		0.543367			nucleobase-ascorbate transporter 12(LOC4324758)
Os.9222.1.S1_at	Os02g0823100	4331194	LOC_Os02g57720.1		0.543367			aquaporin PIP 1-3(LOC4331194)
OsAffx.15178.1.S1_s_at	Os05g0579600	4339715	LOC_Os05g50340.1		0.543367			protein RADIALIS-like 3(LOC4339715)
Os.18985.1.S1_at	Os08g0197500	4344881	LOC_Os08g09760.1		0.543367			F-box/LRR-repeat protein At4g14096(LOC4344881)
Os.10263.1.S1_at	Os11g0550300		LOC_Os11g34910.1		0.543367
Os.17334.2.S1_x_at	Os04g0461400	4336058	None		0.543367			uncharacterized LOC4336058(LOC4336058)
Os.47372.1.S1_at	Os06g0598000 /// psaI		--		0.547147
Os.142.2.A1_a_at	Os01g0357100	4326014	LOC_Os01g25484.1		0.547147			ferredoxin--nitrite reductase, chloroplastic(LOC4326014)
Os.26460.1.S1_a_at	Os01g0511600	4324032	LOC_Os01g32830.1		0.547147			plastidal glycolate/glycerate translocator 1, chloroplastic(LOC4324032)
Os.50290.1.S1_at	Os02g0727300	4330595	LOC_Os02g49520.1		0.547147			putative U-box domain-containing protein 42(LOC4330595)
Os.27039.1.S1_at	Os08g0499300	4345940	LOC_Os08g38990.1		0.547147			probable WRKY transcription factor 2(LOC4345940)
Os.52283.1.S1_at	Os11g0219000	9272724	LOC_Os11g11210.1		0.547147			uncharacterized LOC9272724(LOC9272724)
Os.52948.1.S1_at	Os01g0540800	9270848	None		0.547147			putative B3 domain-containing protein LOC_Os07g12820(LOC9270848)
Os.52691.1.S1_at	Os04g0469700	4336115	None		0.547147			uncharacterized LOC4336115(LOC4336115)
Os.51109.1.S1_at	Os02g0691500	9267196	LOC_Os02g46560.1		0.550953			transcription factor bHLH96(LOC9267196)
Os.14402.1.S1_at	Os02g0771800	4330875	LOC_Os02g53210.1		0.550953			uncharacterized LOC4330875(LOC4330875)
Os.11179.1.S1_at	Os03g0275300	4332407	LOC_Os03g16780.1		0.550953			E3 ubiquitin-protein ligase XB3-like(LOC4332407)
Os.27782.1.S1_at	Os03g0736400	4334030	LOC_Os03g52640.1		0.550953			putative rRNA methyltransferase YlbH(LOC4334030)
OsAffx.26382.1.S1_at	Os04g0464800	4336085	LOC_Os04g39060.1		0.550953			chloroplastic group IIA intron splicing facilitator CRS1, chloroplastic-like(LOC4336085)
Os.12352.1.S1_at	Os04g0598000	4336855	LOC_Os04g50970.1		0.550953			uncharacterized LOC4336855(LOC4336855)
OsAffx.14380.1.S1_s_at	Os04g0617050	9267097	LOC_Os04g52670.1		0.550953			auxin-responsive protein SAUR71(LOC9267097)
Os.23067.1.S1_at	Os04g0649500	4337219	LOC_Os04g55600.1		0.550953			uncharacterized LOC4337219(LOC4337219)
Os.27416.1.S1_at	Os05g0381500	4338636	LOC_Os05g31680.1		0.550953			atherin(LOC4338636)
Os.49250.1.S1_at	Os07g0137000		LOC_Os07g04430.1		0.550953			Myb, DNA-binding domain containing protein
Os.14828.1.A1_s_at	Os09g0369400	4346885	LOC_Os09g20390.1		0.550953			probable trehalose-phosphate phosphatase 7(LOC4346885)
Os.6209.1.S1_at	Os09g0462700	4347299	LOC_Os09g28810.1		0.550953			polyadenylate-binding protein RBP47(LOC4347299)
Os.2196.1.S1_a_at	Os01g0197400	4327331	LOC_Os01g10080.2		0.554785			uncharacterized LOC4327331(LOC4327331)
Os.50964.1.S1_at	Os01g0279800	4326906	LOC_Os01g17250.1		0.554785			somatic embryogenesis receptor kinase 2(LOC4326906)
Os.27467.1.S1_at	Os01g0503400	4324486	LOC_Os01g31870.1		0.554785			metal transporter Nramp4(LOC4324486)
Os.53702.1.S1_x_at	Os01g0585300	4327654	LOC_Os01g40310.1		0.554785			uncharacterized LOC4327654(LOC4327654)
Os.23604.1.S1_at	Os01g0889800	4324908	LOC_Os01g66600.1		0.554785			rhodanese-like domain-containing protein 4A, chloroplastic(LOC4324908)
Os.15757.1.S1_at	Os02g0610500	4329950	LOC_Os02g39710.1		0.554785			zinc finger protein CONSTANS-LIKE 3(LOC4329950)
Os.14491.1.S1_a_at	Os04g0330900	4335497	LOC_Os04g26360.1		0.554785			aspartic proteinase nepenthesin-1(LOC4335497)
Os.7931.1.S1_s_at	Os06g0729000	4342137	LOC_Os06g51290.1		0.554785			phytoene synthase 2, chloroplastic(LOC4342137)
Os.53755.1.S1_at	Os07g0191500	4342622	LOC_Os07g09370.1		0.554785			pentatricopeptide repeat-containing protein At1g59720, chloroplastic/mitochondrial(LOC4342622)
OsAffx.17460.1.S1_at	Os08g0527700		LOC_Os08g41590.1		0.554785			(loc_os08g41590):12008.m08137 protein peptide transporter PTR2, putative, expressed
Os.13493.1.S1_s_at	Os05g0575300	4339689	LOC_Os05g49970.1		0.55594			translation initiation factor IF-2, chloroplastic(LOC4339689)
Os.20570.1.S1_x_at	Os06g0115400	4339922	LOC_Os06g02500.1		0.556711			superoxide dismutase [Fe] 1, chloroplastic(LOC4339922)
Os.51384.1.S2_at	Os01g0507000		LOC_Os01g32259.1		0.558644
Os.7712.1.S1_a_at	Os01g0682500	4324401	LOC_Os01g48990.1		0.558644			D-glycerate 3-kinase, chloroplastic(LOC4324401)
OsAffx.3309.1.S1_s_at	Os03g0360600	4332887	LOC_Os03g24590.1		0.558644			uncharacterized LOC4332887(LOC4332887)
Os.49475.1.S1_at	Os03g0374600	4332950	LOC_Os03g25790.1		0.558644			glucan endo-1,3-beta-glucosidase 1(LOC4332950)
Os.7463.1.S1_at	Os03g0789800	4334376	LOC_Os03g57580.1		0.558644			uncharacterized LOC4334376(Os03g0789800)
Os.8686.1.S1_at	Os03g0792400	4334387	LOC_Os03g57840.1		0.558644			probable zinc metalloprotease EGY1, chloroplastic(LOC4334387)
Os.11421.1.S1_at	Os03g0796000	4334419	LOC_Os03g58170.1		0.558644			stem-specific protein TSJT1(LOC4334419)
Os.14194.1.S1_at	Os03g0811100	4334537	LOC_Os03g59640.1		0.558644			magnesium-chelatase subunit ChlD, chloroplastic(LOC4334537)
Os.36046.1.S1_at	Os04g0572600	4336722	LOC_Os04g48370.1		0.558644			DNA-directed RNA polymerase IV subunit 1(LOC4336722)
Os.20911.1.S1_at	Os04g0684500	4337454	LOC_Os04g58780.1		0.558644			pentatricopeptide repeat-containing protein At5g04810, chloroplastic(LOC4337454)
Os.27835.1.S1_at	Os06g0245800	9266147	LOC_Os06g13660.1		0.558644			alanine--tRNA ligase, chloroplastic/mitochondrial(LOC9266147)
Os.52674.1.S1_at	Os08g0461400	4345769	LOC_Os08g35939.1		0.558644			uncharacterized LOC4345769(LOC4345769)
Os.3278.1.S1_at	Os10g0548900	4349304	LOC_Os10g40130.1		0.558644			UDP-N-acetylmuramoyl-L-alanyl-D-glutamate--2,6-diaminopimelate ligase(LOC4349304)
Os.17449.1.A1_at	Os01g0919800	4324368	LOC_Os01g69070.1		0.562529			probable auxin efflux carrier component 6(LOC4324368)
Os.11736.1.S1_at	Os02g0326700	4329191	LOC_Os02g22100.1		0.562529			RHOMBOID-like protein 9, chloroplastic(LOC4329191)
Os.49517.1.S1_at	Os05g0427100	4338858	LOC_Os05g35260.1		0.562529			uncharacterized LOC4338858(LOC4338858)
OsAffx.28032.2.S1_at	Os06g0612900	4341521	LOC_Os06g41020.1		0.562529			uncharacterized LOC4341521(LOC4341521)
Os.7679.1.S1_at	Os07g0422000	4343046	LOC_Os07g23990.1		0.562529			protein TSS(LOC4343046)
Os.15436.1.S1_at	Os08g0254500	4345097	LOC_Os08g15460.1		0.562529			preprotein translocase subunit SECY, chloroplastic(LOC4345097)
Os.24683.1.A1_s_at	Os09g0314333	9268677	LOC_Os09g14520.1		0.562529			GDP-mannose transporter GONST4(LOC9268677)
Os.51187.1.S1_at	Os10g0437000	4348707	LOC_Os10g30080.1		0.562529			beta-glucuronosyltransferase GlcAT14A(LOC4348707)
Os.8213.1.S1_at	Os11g0425300	4350378	LOC_Os11g23790.1		0.562529			uncharacterized LOC4350378(LOC4350378)
Os.47598.1.S1_at	Os01g0221400	9272458	LOC_Os01g12190.1		0.566442			uncharacterized LOC9272458(LOC9272458)
Os.9094.1.S2_at	Os02g0107600	4328027	LOC_Os02g01790.1		0.566442			uncharacterized LOC4328027(LOC4328027)
Os.50931.1.S1_at	Os02g0669000	4330264	LOC_Os02g44860.1		0.566442			GDSL esterase/lipase At5g55050(LOC4330264)
Os.49694.1.S1_at	Os03g0840200	4334728	LOC_Os03g62370.1		0.566442			protein TolB(LOC4334728)
Os.11569.1.S1_at	Os04g0557000	4336633	LOC_Os04g47020.1		0.566442			phosphorylated carbohydrates phosphatase TM_1254(LOC4336633)
Os.52480.1.S1_at	Os04g0658300	4337267	LOC_Os04g56320.1		0.566442			ribulose bisphosphate carboxylase/oxygenase activase, chloroplastic(LOC4337267)
Os.52389.1.S1_x_at	Os06g0107100	4339871	LOC_Os06g01790.1		0.566442			uncharacterized membrane protein YjcL(LOC4339871)
Os.32506.1.S1_at	Os06g0694500	4341928	LOC_Os06g47940.1		0.566442			nifU-like protein 3, chloroplastic(LOC4341928)
Os.27471.1.S1_at	Os07g0235800	4342787	LOC_Os07g13170.1		0.566442			AP2-like ethylene-responsive transcription factor TOE3(LOC4342787)
Os.52515.1.S1_at	Os07g0569600	4343652	LOC_Os07g38230.1		0.566442			uncharacterized LOC4343652(LOC4343652)
Os.9230.1.S1_x_at	Os10g0496900	4349004	LOC_Os10g35370.1		0.566442			protochlorophyllide reductase B, chloroplastic(LOC4349004)
Os.16692.2.S1_at	Os10g0501900	4349040	LOC_Os10g35800.1		0.566442			uncharacterized LOC4349040(LOC4349040)
OsAffx.18601.1.S1_at	Os10g0567300	4349432	LOC_Os10g41770.1		0.566442			uncharacterized LOC4349432
Os.11618.1.S1_at	Os11g0173500	9266358	LOC_Os11g07230.1		0.566442			probable LRR receptor-like serine/threonine-protein kinase At3g47570(LOC9266358)
Os.52628.1.A1_at	Os01g0369600	4325703	None		0.566442			uncharacterized LOC4325703(LOC4325703)
Os.46324.1.S1_at	Os11g0303400	4350335	None		0.566442			rac-like GTP-binding protein 2(LOC4350335)
Os.51075.1.S1_x_at	Os01g0266300		--		0.570382
Os.1071.1.S1_at	Os01g0120500	4326035	LOC_Os01g03040.1		0.570382			uncharacterized LOC4326035(LOC4326035)
Os.24364.1.A1_s_at	Os02g0755000	4330770	LOC_Os02g51860.1		0.570382			probable pectin methyltransferase QUA2(LOC4330770)
Os.33755.1.S1_at	Os03g0146000	4331607	LOC_Os03g05280.1		0.570382			ras-related protein RABC2a(LOC4331607)
Os.38256.1.S1_at	Os03g0271400	4332391	LOC_Os03g16460.1		0.570382			hsp70 nucleotide exchange factor FES1(LOC4332391)
Os.52224.1.S1_at	Os03g0284900	4332471	LOC_Os03g17634.1		0.570382			pentatricopeptide repeat-containing protein At5g02830, chloroplastic(LOC4332471)
Os.52258.1.S1_at	Os04g0465500	4336090	LOC_Os04g39140.1		0.570382			uncharacterized LOC4336090(LOC4336090)
Os.17990.1.S1_at	Os04g0577300	4336744	LOC_Os04g48800.1		0.570382			GDSL esterase/lipase At5g41890(LOC4336744)
Os.46461.1.A1_x_at	Os04g0649100	9269072	LOC_Os04g55560.2		0.570382			AP2-like ethylene-responsive transcription factor TOE3(LOC9269072)
Os.12725.1.S1_at	Os06g0160700	9269493	LOC_Os06g06560.1		0.570382			soluble starch synthase 1, chloroplastic/amyloplastic(LOC9269493)
Os.50821.1.S1_at	Os06g0681300	4341859	LOC_Os06g46754.1		0.570382			CRIB domain-containing protein RIC10（LOC4341859）；(loc_os06g46754):12006.m71451 protein RIC10, putative, expressed
Os.11917.1.S1_at	Os06g0694800	4341930	LOC_Os06g47970.1		0.570382			uncharacterized LOC4341930(LOC4341930)
Os.33675.1.S1_at	Os08g0425200	4345611	LOC_Os08g32930.1		0.570382			uncharacterized LOC4345611(LOC4345611)
Os.14356.1.S1_at	Os09g0525400	4347629	LOC_Os09g35690.1		0.570382			E3 ubiquitin ligase BIG BROTHER(LOC4347629)
Os.7866.1.S1_at	Os10g0573000	4349470	LOC_Os10g42240.1		0.570382			uncharacterized sugar kinase slr0537(LOC4349470)
Os.34757.1.S1_at	Os01g0818700//Os01g0818600	9267172	--		0.574349			probable LRR receptor-like serine/threonine-protein kinase At1g06840（LOC9267172）；(loc_os01g60280):12001.m12158 protein ATP binding protein, putative, expressed
OsAffx.30640.1.S1_x_at	Os10g0461600	9268431	--		0.574349			psbP-like protein 1, chloroplastic(LOC9268431)
Os.27627.1.S1_at	Os01g0382700	4325426	LOC_Os01g28540.1		0.574349			uncharacterized LOC4325426(LOC4325426)
Os.22795.1.S1_at	Os02g0538000	4329580	LOC_Os02g33500.1		0.574349			threonine--tRNA ligase, chloroplastic/mitochondrial 2(LOC4329580)
Os.1148.1.S1_at	Os03g0122200	4331442	LOC_Os03g03020.1		0.574349			50S ribosomal protein L11(LOC4331442)
Os.9765.2.S1_at	Os03g0126300	4331470	LOC_Os03g03470.1		0.574349			uncharacterized LOC4331470(LOC4331470)
Os.23973.1.A1_at	Os03g0213500	4332046	LOC_Os03g11480.1		0.574349			uncharacterized LOC4332046(LOC4332046)
Os.52475.1.S1_x_at	Os03g0786400	4334350	LOC_Os03g57240.1		0.574349			uncharacterized PE-PGRS family protein PE_PGRS54(LOC4334350)
Os.29736.1.S1_at	Os03g0799700	4334445	LOC_Os03g58540.1		0.574349			probable GTP-binding protein OBGC2(LOC4334445)
Os.49624.1.S1_at	Os05g0404400	4338746	LOC_Os05g33520.1		0.574349			uncharacterized LOC4338746(LOC4338746)
Os.52467.1.S1_x_at	Os05g0516300	4339320	LOC_Os05g44020.1		0.574349			acetyltransferase NSI(LOC4339320)
Os.5754.1.S1_at	Os08g0139100	4344632	LOC_Os08g04450.1		0.574349			multiple organellar RNA editing factor 9, chloroplastic(LOC4344632)
Os.18850.1.S1_at	Os10g0445600	4348745	LOC_Os10g30870.1		0.574349			rubisco accumulation factor 1, chloroplastic(LOC4348745)
Os.46842.1.S1_at	Os10g0466800	4348847	LOC_Os10g32930.1		0.574349			uncharacterized LOC4348847(LOC4348847)
Os.17196.1.A1_s_at	Os11g0118600	4349619	LOC_Os11g02630.1		0.574349			uncharacterized LOC4349619(LOC4349619)
Os.52266.1.S1_at	Os07g0253000	4342852	LOC_Os07g14910.1		0.577943			uncharacterized LOC4342852(LOC4342852)
Os.27022.1.A1_at	Os02g0582150	9269114	--		0.578344			uncharacterized LOC9269114(LOC9269114)
Os.5962.1.S1_at	Os10g0578100		--		0.578344
OsAffx.7862.1.S1_s_at	Os12g0617001	9272290	--		0.578344			zinc finger protein 2(LOC9272290)
Os.27417.1.S1_at	Os01g0719700	4324700	LOC_Os01g52170.1		0.578344			fe-S cluster assembly factor HCF101, chloroplastic(LOC4324700)
Os.48485.1.S1_at	Os02g0706400	4330464	LOC_Os02g47744.1		0.578344			protein RADIALIS-like 3(LOC4330464)
OsAffx.12851.1.S1_at	Os03g0243900	4332226	LOC_Os03g14030.1		0.578344			thaumatin-like protein 1b(LOC4332226)
Os.27211.1.S1_at	Os04g0475300	4336148	LOC_Os04g39950.1		0.578344			uncharacterized LOC4336148(LOC4336148)
Os.24720.1.S1_at	Os05g0567300	9271571	LOC_Os05g49220.1		0.578344			GTPase Era(LOC9271571)
Os.23621.1.S1_a_at	Os06g0113600	4339907	LOC_Os06g02340.1		0.578344			uncharacterized LOC4339907(LOC4339907)
Os.44707.1.S1_at	Os07g0548800	4343534	LOC_Os07g36410.1		0.578344			uncharacterized LOC4343534(LOC4343534)
Os.3407.1.S1_a_at	Os08g0163400	4344738	LOC_Os08g06630.1		0.578344			RNA polymerase sigma factor sigA(LOC4344738)
Os.6294.1.S1_s_at	Os08g0172200	4344777	LOC_Os08g07540.1		0.578344			uncharacterized LOC4344777(LOC4344777)
Os.52151.1.S1_at	Os08g0492500	4345912	LOC_Os08g38460.1		0.578344			probable E3 ubiquitin-protein ligase XERICO(LOC4345912)
Os.19752.2.S1_x_at	Os10g0548000	4349296	LOC_Os10g40030.1		0.578344			short-chain dehydrogenase TIC 32, chloroplastic(LOC4349296)
Os.5318.1.S1_a_at	Os10g0576600	4349493	LOC_Os10g42610.1		0.578344			uncharacterized LOC4349493(LOC4349493)
Os.9002.1.S1_at	Os01g0525500		None		0.578344
Os.5138.1.A1_a_at	Os02g0805800	4331068	LOC_Os02g56200.1		0.578745			uncharacterized protein slr1919(LOC4331068)
Os.36975.3.S1_x_at	Os01g0180300	4325351	LOC_Os01g08510.1		0.582367			MAR-binding filament-like protein 1(LOC4325351)
OsAffx.23187.1.S1_at	Os01g0201900	4327072	LOC_Os01g10530.1		0.582367			uncharacterized LOC4327072(LOC4327072)
Os.13615.4.S1_x_at	Os01g0661500	4327852	LOC_Os01g47262.2		0.582367			AMSH-like ubiquitin thioesterase 2(LOC4327852)
Os.25062.1.A1_a_at	Os01g0673800	4325906	LOC_Os01g48300.1		0.582367			uncharacterized LOC4325906(LOC4325906)
Os.34537.1.S1_at	Os01g0719600	4324699	LOC_Os01g52160.1		0.582367			uncharacterized LOC4324699(LOC4324699)
Os.4636.1.S1_a_at	Os01g0860800	4324736	LOC_Os01g64170.1		0.582367			glucan endo-1,3-beta-glucosidase 14(LOC4324736)
Os.15908.1.S1_s_at	Os01g0952500	4325747	LOC_Os01g72330.1		0.582367			two-component response regulator ORR4(LOC4325747)
Os.11671.1.S1_at	Os02g0115600	4328072	LOC_Os02g02390.1		0.582367			uncharacterized LOC4328072(LOC4328072)
Os.12176.1.S1_at	Os03g0172100	4331781	LOC_Os03g07590.1		0.582367			uncharacterized LOC4331781(LOC4331781)
Os.38301.1.S1_s_at	Os05g0202500	4338062	LOC_Os05g11260.2		0.582367			uncharacterized LOC4338062(LOC4338062)
Os.52552.1.S1_at	Os06g0329300	4340917	LOC_Os06g22390.1		0.582367			uncharacterized LOC4340917(LOC4340917)
Os.2259.1.S1_at	Os06g0564500	4341321	LOC_Os06g36840.1		0.582367			cysteine synthase-like(LOC4341321)
Os.54008.1.S1_at	Os06g0692700	4341913	LOC_Os06g47760.1		0.582367			tyrosine-sulfated glycopeptide receptor 1(LOC4341913)
Os.9780.1.S1_at	Os07g0546600	4343528	LOC_Os07g36250.1		0.582367			peptide chain release factor PrfB1, chloroplastic(LOC4343528)
Os.53001.1.S1_at	Os08g0288200	4345177	LOC_Os08g19140.1		0.582367			probable adenylate kinase 5, chloroplastic(LOC4345177)
Os.11257.1.S1_at	Os09g0392666		LOC_Os09g22505.1		0.582367
Os.52820.1.S1_at	Os11g0416900	4350361	LOC_Os11g22350.1		0.582367			ABC transporter G family member 28(LOC4350361)
Os.17502.1.S1_at	Os11g0533100	4350646	LOC_Os11g32880.1		0.582367			ATP-dependent DNA helicase At3g02060, chloroplastic(LOC4350646)
Os.27389.2.S2_a_at	Os09g0392400	9268766	None		0.582367			uncharacterized LOC9268766(LOC9268766)
Os.51285.1.S1_at	Os01g0136300	4325699	LOC_Os01g04390.1		0.586417			uncharacterized LOC4325699(LOC4325699)
Os.35005.1.S1_x_at	Os01g0149200	4325218	LOC_Os01g05585.1		0.586417			metallothionein-like protein 2A(LOC4325218)
Os.5408.1.S1_at	Os01g0164600	4324414	LOC_Os01g07090.1		0.586417			probable protein phosphatase 2C 1(LOC4324414)
Os.34952.1.S1_at	Os01g0761500	4327022	LOC_Os01g55610.1		0.586417			protein NRT1/ PTR FAMILY 1.2(LOC4327022)
Os.50947.1.S1_x_at	Os03g0211600	4332032	LOC_Os03g11310.1		0.586417			pentatricopeptide repeat-containing protein At3g29290(LOC4332032)
Os.52221.1.S1_at	Os03g0586400	4333341	LOC_Os03g38940.1		0.586417			uncharacterized LOC4333341(LOC4333341)
Os.22486.1.A1_at	Os03g0663700	4333650	LOC_Os03g46090.1		0.586417			type IV inositol polyphosphate 5-phosphatase 7(LOC4333650)
Os.12286.1.S1_at	Os03g0737000	4334035	LOC_Os03g52690.1		0.586417			CBS domain-containing protein CBSX3, mitochondrial(LOC4334035)
Os.15587.1.S1_x_at	Os04g0488000	4336224	LOC_Os04g41100.1		0.586417			cyclin-dependent kinase G-2(LOC4336224)
Os.49087.1.A1_at	Os05g0275000	9271043	LOC_Os05g19380.1		0.586417			pentatricopeptide repeat-containing protein At2g18940, chloroplastic (LOC9271043)
Os.11476.1.S1_at	Os06g0203800	4340427	LOC_Os06g10230.1		0.586417			LRR receptor-like serine/threonine-protein kinase ERECTA(LOC4340427)
Os.18700.1.S1_at	Os07g0148800	4342403	LOC_Os07g05470.1		0.586417			187-kDa microtubule-associated protein AIR9(LOC4342403)
Os.23266.1.S1_at	Os09g0415700	4347059	LOC_Os09g24900.1		0.586417			probable methyltransferase PMT2(LOC4347059)
Os.16309.1.S1_at	Os09g0423300	4347096	LOC_Os09g25550.1		0.586417			pentatricopeptide repeat-containing protein At4g30825, chloroplastic(LOC4347096)
Os.27587.1.S1_at	Os10g0556200	4349351	LOC_Os10g40740.1		0.586417			transcription factor UNE10(LOC4349351)
Os.37247.1.S1_at	Os12g0115900	4351322	LOC_Os12g02380.1		0.586417			elongation factor P(LOC4351322)
Os.7017.1.S1_at	Os01g0364800	4325722	LOC_Os01g26270.1		0.590496			putative wall-associated receptor kinase-like 16(LOC4325722)
Os.32933.1.S1_at	Os01g0520600	4323979	LOC_Os01g33684.1		0.590496			putative disease resistance RPP13-like protein 1(LOC4323979)
Os.38044.1.S1_at	Os01g0833000	4327403	LOC_Os01g61630.1		0.590496			pentatricopeptide repeat-containing protein At5g39980, chloroplastic(LOC4327403)
Os.17227.1.S1_at	Os01g0919700	4324367	LOC_Os01g69060.1		0.590496			haloalkane dehalogenase(LOC4324367)
Os.26989.1.S1_a_at	Os01g0935500	4326793	LOC_Os01g70940.1		0.590496			probable potassium transporter 2(LOC4326793)
OsAffx.24761.1.S1_at	Os02g0699400	4330423	LOC_Os02g47120.1		0.590496			uncharacterized LOC4330423(LOC4330423)
Os.6403.1.S1_at	Os02g0799300	4331029	LOC_Os02g55590.1		0.590496			uncharacterized LOC4331029(LOC4331029)
Os.18211.1.S1_at	Os03g0122000	4331441	LOC_Os03g02980.1		0.590496			serine/threonine-protein kinase ATG1a(LOC4331441)
Os.49619.1.S1_at	Os03g0315400	4332651	LOC_Os03g20090.1		0.590496			myb-related protein Myb4-like(LOC4332651)
Os.26206.1.S1_at	Os03g0773800	4334274	LOC_Os03g56280.1		0.590496			malate dehydrogenase, glyoxysomal-like(LOC4334274)
Os.49487.1.S1_at	Os04g0106400	4334913	LOC_Os04g01600.1		0.590496			glyoxylate/hydroxypyruvate reductase HPR3(LOC4334913)
Os.48074.1.A1_at	Os05g0278500	4338283	LOC_Os05g19910.1		0.590496			taxadien-5-alpha-ol O-acetyltransferase(LOC4338283)
Os.2106.1.S2_at	Os06g0319800	9267628	LOC_Os06g21530.1		0.590496			protein PAM68, chloroplastic(LOC9267628)
Os.11578.1.S1_at	Os08g0512500	4346015	LOC_Os08g40160.1		0.590496			psbP domain-containing protein 3, chloroplastic(LOC4346015)
Os.55757.1.S1_s_at	Os09g0485800	4347421	LOC_Os09g31170.1		0.590496			uncharacterized LOC4347421(LOC4347421)
OsAffx.6503.1.S1_at	Os09g0544400	4347750	LOC_Os09g37240.1		0.590496			mucin-5AC(LOC4347750)
Os.47913.1.A1_at	Os09g0565200	4347871	LOC_Os09g39180.1		0.590496			28 kDa ribonucleoprotein, chloroplastic(LOC4347871)
Os.778.1.S1_at	Os01g0116400	4326093	LOC_Os01g02700.1		0.594604			glycerophosphodiester phosphodiesterase protein kinase domain-containing GDPDL2(LOC4326093)
Os.27425.1.S1_at	Os01g0321300	4327279	LOC_Os01g21820.1		0.594604			protein translocase subunit SECA1, chloroplastic(LOC4327279)
Os.4633.1.S1_at	Os01g0815400	4327481	LOC_Os01g59970.1		0.594604			uncharacterized LOC4327481(LOC4327481)
Os.51258.1.S1_at	Os02g0125000	4328146	LOC_Os02g03250.1		0.594604			protein LOW PSII ACCUMULATION 2, chloroplastic(LOC4328146)
Os.15853.1.S1_at	Os02g0588700	4329819	LOC_Os02g37610.1		0.594604			uncharacterized LOC4329819(LOC4329819)
Os.10853.1.S1_at	Os02g0612900	4329967	LOC_Os02g39930.1		0.594604			temperature-induced lipocalin-1(LOC4329967)
OsAffx.26669.1.S1_at	Os04g0509100	4336360	LOC_Os04g43030.1		0.594604			uncharacterized LOC4336360(LOC4336360)
Os.7177.2.S1_a_at	Os04g0671900	4337363	LOC_Os04g57610.1		0.594604			auxin response factor 12(LOC4337363)
OsAffx.27176.1.S1_s_at	Os05g0427900	9272701	LOC_Os05g35340.1		0.594604			dnaJ homolog subfamily B member 1(LOC9272701)
Os.38365.1.S1_a_at	Os05g0549100	4339518	LOC_Os05g47560.1		0.594604			serine/threonine-protein kinase STN7, chloroplastic(LOC4339518)
Os.52444.1.S1_at	Os09g0460400	4347285	LOC_Os09g28630.1		0.594604			tuliposide A-converting enzyme b1, amyloplastic(LOC4347285)
Os.57099.1.S1_at	Os09g0531100	4347667	LOC_Os09g36130.1		0.594604			uncharacterized LOC4347667(LOC4347667)
Os.10598.1.S1_at	Os12g0640600	4352923	LOC_Os12g44310.1		0.594604			carotenoid 9,10(9',10')-cleavage dioxygenase(LOC4352923)
Os.27705.1.S1_at	Os01g0286100	4327916	None		0.595016			transcription factor APG-like(LOC4327916)
Os.15089.1.S1_at	Os07g0143200	4342383	LOC_Os07g05010.1		0.596254			transcription factor PIF4(LOC4342383)
Os.534.3.S1_x_at	Os01g0151200	4324524	LOC_Os01g05800.1		0.595			inner membrane protein PPF-1, chloroplastic(LOC4324524)
Os.16523.1.S1_at	Os01g0616900	4326656	LOC_Os01g43020.1		0.595			CTP synthase(LOC4326656)
Os.14984.1.S1_a_at	Os03g0128100	4331485	LOC_Os03g03610.1		0.595			callose synthase 3(LOC4331485)
Os.20067.1.S1_at	Os04g0458300	4336037	LOC_Os04g38530.1		0.595			aldose 1-epimerase(LOC4336037)
Os.16906.1.S1_at	Os04g0591000	4336824	LOC_Os04g50110.1		0.595			31 kDa ribonucleoprotein, chloroplastic(LOC4336824)
Os.44471.1.S1_a_at	Os07g0565600	4343626	LOC_Os07g37830.1		0.595			peptidyl-prolyl cis-trans isomerase CYP37, chloroplastic(LOC4343626)
Os.7284.1.S1_a_at	Os07g0657900	4344159	LOC_Os07g46410.1		0.595			thioredoxin reductase NTRC(LOC4344159)
Os.49184.1.S1_at	Os08g0510800	4346004	LOC_Os08g39990.1		0.598739			uncharacterized LOC4346004(LOC4346004)
Os.24711.1.A1_at	Os11g0592700	4350828	LOC_Os11g38020.1		0.598739			GTPase HflX(LOC4350828)
Os.27414.1.S1_at	Os07g0584900	4343741	LOC_Os07g39590.1		0.593			U-box domain-containing protein 4(LOC4343741)
Os.18720.1.S1_at	Os10g0131901	9270570	--		0.593			disease resistance protein RPP13(LOC9270570)
Os.20597.1.S1_at	Os01g0129500	4325971	LOC_Os01g03870.1		0.593			uncharacterized LOC4325971(LOC4325971)
Os.15474.1.S1_x_at	Os01g0495900	4324537	LOC_Os01g31110.1		0.593			CRS2-associated factor 1, chloroplastic(LOC4324537)
Os.35808.1.S1_at	Os01g0606900	4324218	LOC_Os01g42190.1		0.593			dnaJ homolog subfamily B member 7(LOC4324218)
Os.1500.2.S1_x_at	Os01g0617900	4326610	LOC_Os01g43070.1		0.593			psbP domain-containing protein 5, chloroplastic(LOC4326610)
Os.27024.1.S1_at	Os02g0273800	4328994	LOC_Os02g17360.1		0.593			proteinaceous RNase P 1, chloroplastic/mitochondrial(LOC4328994)
Os.26004.1.S1_x_at	Os02g0800600		LOC_Os02g55689.1		0.593
Os.43898.1.S1_x_at	Os03g0108600	4331339	LOC_Os03g01830.1		0.593			DEAD-box ATP-dependent RNA helicase 50(LOC4331339)
Os.32159.1.S1_a_at	Os03g0700800	4333824	LOC_Os03g49400.1		0.593			ethylene-insensitive protein 2(LOC4333824)
Os.6210.1.S1_at	Os03g0773700	4334273	LOC_Os03g56270.1		0.593			leucine-rich repeat receptor-like serine/threonine-protein kinase BAM1(LOC4334273)
Os.6230.1.S1_at	Os03g0861700	4334877	LOC_Os03g64350.1		0.502904			rhodanese-like domain-containing protein 8, chloroplastic(LOC4334877)
Os.46598.1.S1_a_at	Os04g0497700	4336288	LOC_Os04g42020.1		0.502904			zinc finger protein CONSTANS-LIKE 3(LOC4336288)
Os.56111.1.S1_at	Os04g0655400	107278728	LOC_Os04g56120.1		0.502904			G-type lectin S-receptor-like serine/threonine-protein kinase At1g34300 （LOC107278728）
Os.18234.1.S1_at	Os07g0510100	4343349	LOC_Os07g32590.1		0.502904			methionine aminopeptidase 1B, chloroplastic(LOC4343349)
Os.27634.1.S1_at	Os08g0242800	4345044	LOC_Os08g14450.1		0.502904			RNA polymerase sigma factor sigF, chloroplastic(LOC4345044)
Os.22630.1.S1_at	Os09g0114500	4346402	LOC_Os09g02650.1		0.502904			kinesin-like protein BC2(LOC4346402)
Os.46288.1.A1_x_at	Os12g0188700	9270622	LOC_Os12g08730.1		0.543			thioredoxin M5, chloroplastic(LOC9270622)
Os.45984.1.S1_at	Os01g0970600	4323839	LOC_Os01g73900.1		0.543			DEAD-box ATP-dependent RNA helicase 58, chloroplastic(LOC4323839)
Os.38048.1.S1_a_at	Os01g0107900	4326159	LOC_Os01g01790.1		0.543			protein EXECUTER 2, chloroplastic(LOC4326159)
Os.24674.1.S1_at	Os01g0229900	9272170	LOC_Os01g12950.1		0.543			probable ubiquitin-conjugating enzyme E2 25(LOC9272170)
Os.12646.1.S1_at	Os01g0869900	4324934	LOC_Os01g64970.1		0.543			serine/threonine-protein kinase SAPK4(LOC4324934)
Os.27485.1.S1_at	Os02g0833100	9271665	LOC_Os02g58620.1		0.543			pentatricopeptide repeat-containing protein At2g17210(LOC9271665)
Os.15938.1.S1_at	Os03g0286900	4332481	LOC_Os03g17790.1		0.507097			low temperature-induced protein lt101.2(LOC4332481)
Os.10949.1.S1_at	Os03g0328000	4332718	LOC_Os03g21080.1		0.507097			guanine nucleotide exchange factor SPIKE 1(LOC4332718)
Os.8095.1.S4_at	Os03g0339900	4332786	LOC_Os03g22050.1		0.507097			CBL-interacting protein kinase 10(LOC4332786)
Os.12637.1.S1_at	Os04g0546300	4336568	LOC_Os04g46180.1		0.507097			serine/threonine-protein kinase D6PKL1(LOC4336568)
Os.37285.1.S1_at	Os05g0126100	4337679	LOC_Os05g03530.1		0.507097			tetraspanin-6(LOC4337679)
Os.37384.1.S1_x_at	Os05g0157300	4337868	LOC_Os05g06510.1		0.507097			uncharacterized LOC4337868(LOC4337868)
Os.27626.1.S1_at	Os06g0152800	4340162	LOC_Os06g05950.1		0.507097			uncharacterized LOC4340162(LOC4340162)
Os.53773.1.S1_s_at	Os08g0407600	4345537	LOC_Os08g31510.1		0.507097			uncharacterized LOC4345537(LOC4345537)
OsAffx.14846.1.S1_at	Os05g0338966		--		0.575
Os.38249.1.S1_at	Os01g0566100	4327931	LOC_Os01g38530.1		0.575			protein EARLY FLOWERING 3(LOC4327931)
Os.46403.1.S1_at	Os01g0924000	4327257	LOC_Os01g69950.1		0.575			50S ribosomal protein L27, chloroplastic(LOC4327257)
Os.25239.1.S1_a_at	Os01g0958100	4325387	LOC_Os01g72800.1		0.575			cell division protein FtsY homolog, chloroplastic(LOC4325387)
Os.5129.2.S1_a_at	Os02g0173100	4328451	LOC_Os02g07680.1		0.575			cytochrome P450 97B2, chloroplastic(LOC4328451)
Os.17022.1.S1_at	Os02g0290500	4329058	LOC_Os02g18840.1		0.575			phosphatidylinositol 4-kinase gamma 4(LOC4329058)
Os.52897.1.S1_at	Os02g0433600	4329217	LOC_Os02g23823.1		0.575			transcription factor bHLH121(LOC4329217)
Os.15619.1.S1_at	Os02g0456800	4329283	LOC_Os02g25900.1		0.575			putative disease resistance RPP13-like protein 1(LOC4329283)
Os.26408.1.S2_at	Os02g0822500	4331188	LOC_Os02g57660.1		0.575			phosphatidylinositol 4-phosphate 5-kinase 9(LOC4331188)
Os.20075.1.S1_at	Os03g0106000	4331318	LOC_Os03g01570.1		0.575			UPF0187 protein At3g61320, chloroplastic(LOC4331318)
Os.31563.1.S1_at	Os03g0186100	4331869	LOC_Os03g08730.1		0.575			uroporphyrinogen-III synthase, chloroplastic(LOC4331869)
Os.12264.1.S1_a_at	Os03g0227800		LOC_Os03g12670.1		0.575
Os.27770.3.A1_a_at	Os03g0695500	4333802	LOC_Os03g48920.1		0.575			uncharacterized LOC4333802(LOC4333802)
Os.11963.1.S1_at	Os04g0119500	4334969	LOC_Os04g02910.1		0.575			uncharacterized LOC4334969(LOC4334969)
Os.52642.1.S1_at	Os06g0104000	4339851	LOC_Os06g01460.1		0.575			uncharacterized LOC4339851(LOC4339851)
Os.4624.1.S1_at	Os07g0123900	4342302	LOC_Os07g03180.1		0.575			transcription factor Maf(LOC4342302)
Os.14631.1.S1_at	Os07g0241500	4342810	LOC_Os07g13770.1		0.575			DIMBOA UDP-glucosyltransferase BX9(LOC4342810)
Os.32488.1.S1_at	Os07g0413800	4343014	LOC_Os07g23120.1		0.575			protein CDI(LOC4343014)
Os.12371.1.S2_at	Os07g0513000	4343366	LOC_Os07g32880.1		0.51132			ATP synthase subunit gamma, chloroplastic(LOC4343366)
Os.24428.1.S1_at	Os07g0689400	4344360	LOC_Os07g48970.1		0.51132			probable glutamyl endopeptidase, chloroplastic(LOC4344360)
Os.49705.1.S1_at	Os08g0411200	4345551	LOC_Os08g31750.1		0.51132			uncharacterized methyltransferase At1g78140, chloroplastic(LOC4345551)
Os.24591.1.S1_at	Os09g0346700	4346805	LOC_Os09g17760.1		0.51132			uncharacterized LOC4346805(LOC4346805)
Os.30812.1.S1_at	Os01g0102950	9266052	--		0.51132			charged multivesicular body protein 5(LOC9266052)
Os.33170.1.S1_x_at	Os01g0643300	4326565	LOC_Os01g45550.1		0.51132			probable auxin efflux carrier component 3a(LOC4326565)
Os.53241.1.S1_at	Os01g0678600	4325273	LOC_Os01g48690.1		0.51132			30S ribosomal protein S20, chloroplastic（LOC4325273）；(loc_os01g48690):12001.m11059 protein ribosomal protein rpS20, putative, expressed
Os.27322.2.S1_at	Os01g0725800	4324727	LOC_Os01g52640.3		0.51132			protein SPA1-RELATED 4(LOC4324727)
Os.6375.2.S1_x_at	Os01g0859200	4325060	LOC_Os01g63990.1		0.51132			uncharacterized LOC4325060(LOC4325060)
Os.52411.1.S1_at	Os03g0117800	4331411	LOC_Os03g02640.1		0.51132			protein-ribulosamine 3-kinase, chloroplastic(LOC4331411)
Os.8104.1.S2_a_at	Os03g0284100	4332464	LOC_Os03g17570.1		0.51132			two-component response regulator-like PRR73(LOC4332464)
Os.27805.1.S1_at	Os03g0684400	4333741	LOC_Os03g48000.1		0.51132			magnesium transporter MRS2-A, chloroplastic(LOC4333741)
Os.8416.1.S1_at	Os03g0789200	4334372	LOC_Os03g57530.1		0.51132			myosin-binding protein 7(LOC4334372)
Os.17087.3.S1_at	Os04g0266400	4335329	LOC_Os04g19684.1		0.51132			uncharacterized LOC4335329(LOC4335329)
OsAffx.4145.1.S1_x_at	Os04g0602000		LOC_Os04g51290.1		0.51132
Os.27178.1.S1_s_at	Os04g0637000	9270267	LOC_Os04g54474.1		0.51132			transcription factor TGA4(LOC9270267)
Os.17902.1.S1_at	Os05g0114700	9271771	LOC_Os05g02420.1		0.51132			transcription factor MYB48(LOC9271771)
Os.10620.2.S1_at	Os05g0172000		LOC_Os05g07950.1		0.515572			OsFBX160 - F-box domain containing protein
Os.4917.1.S1_at	Os05g0404000	4338743	LOC_Os05g33500.1		0.515572			uncharacterized LOC4338743(LOC4338743)
OsAffx.17026.1.S1_at	Os08g0266300	4345120	LOC_Os08g16570.1		0.515572			uncharacterized LOC4345120(LOC4345120)
Os.29825.1.S1_a_at	Os08g0495800	4345925	LOC_Os08g38710.1		0.515572			probable galactinol--sucrose galactosyltransferase 1(LOC4345925)
OsAffx.17904.1.S1_s_at	Os09g0431600	4347128	LOC_Os09g26190.1		0.515572			pentatricopeptide repeat-containing protein At5g10690(LOC4347128)
Os.17754.1.S1_at	Os09g0570400	4347913	LOC_Os09g39680.1		0.515572			probable anion transporter 4, chloroplastic(LOC4347913)
Os.17692.1.S1_at	Os10g0493900	4348990	LOC_Os10g35140.1		0.515572			WAT1-related protein At3g02690, chloroplastic(LOC4348990)
Os.21289.1.S1_at	Os11g0153400	4349806	LOC_Os11g05540.1		0.515572			rho GTPase-activating protein 5(LOC4349806)
Os.27772.1.S1_x_at	Os12g0533700	4352408	LOC_Os12g34860.1		0.515572			phenylalanine--tRNA ligase, chloroplastic/mitochondrial(LOC4352408)
Os.42075.1.A1_x_at	Os01g0757700	4325304	LOC_Os01g55290.1		0.515572			pentatricopeptide repeat-containing protein At4g21190(LOC4325304)
Os.50250.1.S1_at	Os06g0647600		--		0.519854
Os.37438.1.S1_at	Os01g0875000	4324774	LOC_Os01g65420.1		0.519854			uncharacterized LOC4324774(LOC4324774)
Os.50951.1.S1_at	Os02g0539600	4329586	LOC_Os02g33610.1		0.519854			ribonuclease J(LOC4329586)
Os.47842.1.A1_s_at	Os03g0719800	4333930	LOC_Os03g51030.1		0.519854			phytochrome A(LOC4333930)
Os.56083.1.S1_at	Os04g0495300	4336271	LOC_Os04g41800.1		0.519854			uncharacterized LOC4336271(LOC4336271)
Os.16987.1.S1_at	Os04g0564700	9271804	LOC_Os04g47700.1		0.519854			uncharacterized LOC9271804(LOC9271804)
OsAffx.26585.1.S1_s_at	Os04g0622000	4337040	LOC_Os04g53070.1		0.519854			transcription factor GTE7(LOC4337040)
Os.7440.1.S1_at	Os05g0108000	4337577	LOC_Os05g01750.1		0.519854			uncharacterized LOC4337577(LOC4337577)
Os.27817.1.A1_at	Os05g0204600	4338069	LOC_Os05g11510.1		0.519854			B-box zinc finger protein 22(LOC4338069)
OsAffx.27117.1.S1_s_at	Os05g0388400	9266739	LOC_Os05g32210.1		0.519854			putative NAD kinase 3(LOC9266739)
Os.13995.1.S1_at	Os05g0417200	4338807	LOC_Os05g34470.1		0.519854			uncharacterized LOC4338807(LOC4338807)
Os.15185.1.S1_s_at	Os05g0557700	4339579	LOC_Os05g48390.1		0.519854			probable ubiquitin-conjugating enzyme E2 24(LOC4339579)
Os.27148.1.A1_at	Os09g0503000	4347495	LOC_Os09g32620.1		0.519854			putative quinone-oxidoreductase homolog, chloroplastic(LOC4347495)
Os.2611.1.S1_a_at	Os10g0504600	4349057	LOC_Os10g36060.1		0.523199			myosin-11(LOC4349057)
Os.9566.1.S1_x_at	Os11g0265900	4350249	LOC_Os11g16470.1		0.523199			putative disease resistance RPP13-like protein 3(LOC4350249)
Os.52188.1.S1_at	Os02g0745300	4330715	None		0.523199			putative NAC domain-containing protein 94(LOC4330715)
Os.8796.2.S1_a_at	Os01g0871200	4324940	LOC_Os01g65080.1		0.523199			zinc finger protein STOP1 homolog(LOC4324940)
Os.51062.1.S1_x_at	Os02g0329600	4329202	LOC_Os02g22374.1		0.523199			uncharacterized LOC4329202(LOC4329202)
Os.4943.1.S1_at	Os02g0655800	4330196	LOC_Os02g43870.1		0.523199			putative kinase-like protein TMKL1(LOC4330196)
Os.17351.1.A1_at	Os03g0351200	4332843	LOC_Os03g22780.1		0.523199			divinyl chlorophyllide a 8-vinyl-reductase, chloroplastic(LOC4332843)
Os.51250.1.S1_at	Os03g0673600	4333700	LOC_Os03g47050.1		0.523199			uncharacterized LOC4333700(LOC4333700)
Os.55444.1.S1_at	Os03g0676300	4333711	LOC_Os03g47270.1		0.523199			ATP-dependent RNA helicase A(LOC4333711)
Os.54349.1.S1_at	Os04g0568400	4336699	LOC_Os04g48010.1		0.523199			WD repeat-containing protein 44(LOC4336699)
Os.51003.1.S1_at	Os05g0502500	4339245	LOC_Os05g42280.1		0.523199			uncharacterized LOC4339245(LOC4339245)
Os.20200.1.S1_at	Os07g0490400	4343267	LOC_Os07g30800.1		0.523199			peptidyl-prolyl cis-trans isomerase FKBP20-2, chloroplastic(LOC4343267)
Os.2248.1.S1_at	Os07g0556200	4343570	LOC_Os07g37030.1		0.523199			cytochrome b6-f complex iron-sulfur subunit, chloroplastic(LOC4343570)
Os.21261.1.A1_at	Os12g0163800	4351586	LOC_Os12g06670.1		0.523199			serine/threonine-protein kinase STY46(LOC4351586)
Os.49042.1.A1_s_at	Os01g0192000	4327304	LOC_Os01g09620.1		0.523199			zinc finger CCCH domain-containing protein 2(LOC4327304)
Os.22828.1.A2_at	Os01g0770000	4325602	LOC_Os01g56360.1		0.523199			O-acyltransferase WSD1(LOC4325602)
Os.5449.1.S1_at	Os06g0137600	4340049	LOC_Os06g04610.1		0.523199			probable ribosome-binding factor A, chloroplastic(LOC4340049)
OsAffx.25530.1.S1_s_at	Os03g0641700	4333548	LOC_Os03g44010.1		0.523199			mediator of RNA polymerase II transcription subunit 19a(LOC4333548)
Os.6821.1.S1_at	Os05g0168800	4337926	LOC_Os05g07680.1		0.523199			protein NETWORKED 4A(LOC4337926)
OsAffx.4648.1.S1_at	Os05g0551900	4339536	LOC_Os05g47850.1		0.523199			chloroplastic group IIA intron splicing facilitator CRS1, chloroplastic(LOC4339536)
Os.9142.1.S1_at	Os05g0587200	4339764	LOC_Os05g50980.1		0.523199			protein PLASTID TRANSCRIPTIONALLY ACTIVE 14(LOC4339764)
Os.21199.1.S1_s_at	Os06g0111300	4339890	LOC_Os06g02120.1		0.523199			pentatricopeptide repeat-containing protein At5g27270(LOC4339890)
Os.27003.1.S2_a_at	Os10g0421800	4348654	LOC_Os10g28600.1		0.523199			pentatricopeptide repeat-containing protein At4g31850, chloroplastic(LOC4348654)
Os.19306.1.S1_at	Os12g0168000	4351605	LOC_Os12g07020.1		0.523199			5-formyltetrahydrofolate cyclo-ligase-like protein COG0212(LOC4351605)
OsAffx.20067.1.S1_s_at	Os12g0603700	4352728	LOC_Os12g41090.1		0.523199			CBL-interacting protein kinase 4-like(LOC4352728)
Os.16214.1.S1_at	Os11g0152900	9266116	--		0.523199			uncharacterized LOC9266116(LOC9266116)
Os.28061.1.S1_at	Os03g0391700	4333025	LOC_Os03g27390.1		0.523199			transcription factor PIF4(LOC4333025)
Os.20476.2.S1_a_at	Os09g0449600	9266421	LOC_Os09g27660.1		0.523199			uncharacterized LOC9266421(LOC9266421)
OsAffx.11760.1.S1_at	Os01g0890600	4324911	LOC_Os01g66680.1		0.523199			G-type lectin S-receptor-like serine/threonine-protein kinase At2g19130(LOC4324911)
Os.37318.1.S1_at	Os09g0444500	9266134	LOC_Os09g27220.1		0.523199			protein Brevis radix-like 1(LOC9266134)
Os.12183.1.S1_at	Os04g0403200	4335736	LOC_Os04g33030.1		0.523199			probable BOI-related E3 ubiquitin-protein ligase 2(LOC4335736)
Os.11530.1.S1_at	Os04g0387600	4335661	LOC_Os04g31820.1		0.523199			uncharacterized LOC4335661(LOC4335661)
Os.9303.1.S1_at	Os02g0689900	4330372	LOC_Os02g46460.1		0.523199			protein NRT1/ PTR FAMILY 7.2(LOC4330372)
Os.8967.1.S1_a_at	Os02g0510600	4329453	LOC_Os02g30650.1		0.523199			neurofilament heavy polypeptide(LOC4329453)
Os.21394.1.S1_at	Os02g0437200	4329226	LOC_Os02g24080.1		1.687			SNAP25 homologous protein SNAP33(LOC4329226)
Os.8647.1.S1_at	Os02g0521300	4329499	LOC_Os02g32160.1		1.687			protein BONZAI 1(LOC4329499)
OsAffx.13583.1.S1_at	Os03g0840900	4334733	LOC_Os03g62420.1		1.687			protein SPIRAL1-like 1(LOC4334733)
Os.47447.1.S1_at	Os06g0162600	4340217	LOC_Os06g06730.1		1.687			methyltransferase-like protein 5(LOC4340217)
OsAffx.16684.1.S1_at	Os07g0616500	4343908	LOC_Os07g42440.1		1.687			peroxisomal (S)-2-hydroxy-acid oxidase GLO4（LOC4343908）
Os.15459.1.S1_at	Os08g0376200	4345423	LOC_Os08g28860.1		1.687			nudix hydrolase 15, mitochondrial(LOC4345423)
Os.11418.1.S1_at	Os12g0528000	4352388	LOC_Os12g34350.1		1.687			uncharacterized LOC4352388(LOC4352388)
Os.5470.1.S1_at	Os02g0804150	9272265	--		1.687			40S ribosomal protein S30(LOC9272265)
Os.14549.1.S1_at	Os01g0589100	9267489	LOC_Os01g40650.1		1.687			uncharacterized LOC9267489(LOC9267489)
Os.7733.1.S2_at	Os01g0913400	4324323	LOC_Os01g68524.1		1.687			glycine-rich RNA-binding protein 4, mitochondrial(LOC4324323)
OsAffx.2594.1.S1_at	Os02g0226300	4328781	LOC_Os02g13300.1		1.687			mitochondrial substrate carrier family protein P(LOC4328781)
Os.51204.1.S1_at	Os02g0635800	4330080	LOC_Os02g42380.1		1.687			transcription factor TCP7(LOC4330080)
Os.17288.1.S1_at	Os03g0839000	4334720	LOC_Os03g62250.1		1.687			E3 ubiquitin-protein ligase RNF170(LOC4334720)
Os.23560.1.S1_at	Os04g0543900	4336554	LOC_Os04g45970.1		1.687			glutamate dehydrogenase 2(LOC4336554)
Os.11122.1.S1_at	Os08g0480200	4345848	LOC_Os08g37456.1		1.687			flavonol synthase/flavanone 3-hydroxylase(LOC4345848)
Os.52409.1.S1_at	Os10g0135600	4348060	LOC_Os10g04620.1		1.687			caffeoylshikimate esterase(LOC4348060)
Os.5263.1.S1_at	Os11g0142400	4349744	LOC_Os11g04660.1		1.687			protein STRICTOSIDINE SYNTHASE-LIKE 10(LOC4349744)
Os.5944.1.A1_at	Os11g0180200	4349934	LOC_Os11g07850.1		1.687			protein-tyrosine-phosphatase PTP1(LOC4349934)
Os.15877.1.S1_at	Os11g0484500	4350528	LOC_Os11g29400.1		1.687			6-phosphogluconate dehydrogenase, decarboxylating 2, chloroplastic(LOC4350528)
Os.7816.1.S1_at	Os11g0516000	4350591	LOC_Os11g31640.1		1.687			long chain base biosynthesis protein 2a(LOC4350591)
Os.5263.2.S1_x_at	Os12g0138800	4351459	LOC_Os12g04424.1		1.687			protein STRICTOSIDINE SYNTHASE-LIKE 10(LOC4351459)
OsAffx.32071.1.S1_x_at	Os12g0563000	4352530	LOC_Os12g37600.1		1.687			probable glycerol-3-phosphate acyltransferase 3(LOC4352530)
Os.37413.1.S1_at	Os01g0861000	4324738	LOC_Os01g64190.1		1.687			uncharacterized LOC4324738(LOC4324738)
Os.7536.1.S1_at	Os03g0845000	4334762	LOC_Os03g62790.1		1.687			pirin-like protein(LOC4334762)
Os.37511.1.S1_at	Os05g0148300	4337808	LOC_Os05g05560.1		1.687			uncharacterized LOC4337808(LOC4337808)
OsAffx.4611.1.S1_s_at	Os05g0519000	4339337	LOC_Os05g44270.1		1.687			VQ motif-containing protein 4(LOC4339337)
OsAffx.16561.1.S1_at	Os07g0532800	4343460	LOC_Os07g34850.1		1.687			aspartic proteinase nepenthesin-1(LOC4343460)
Os.20982.1.S1_at	Os11g0679700	4351119	LOC_Os11g45400.1		1.687			probable glycerol-3-phosphate acyltransferase 3(LOC4351119)
Os.54965.1.S1_at	Os02g0778500	4330911	LOC_Os02g53810.1		1.687			fatty-acid-binding protein 2(LOC4330911)
Os.51814.1.S1_at	Os06g0651100	4341690	LOC_Os06g44180.1		1.687			anthocyanidin reductase(LOC4341690)
Os.26972.1.S1_at	Os09g0563200	4347862	LOC_Os09g38960.2		1.687			potassium transporter 18(LOC4347862)
Os.35279.1.S1_at	Os11g0572800	4350759	LOC_Os11g36450.1		1.687			F-box protein At5g06550(LOC4350759)
Os.2313.1.S1_at	Os12g0571200	4352583	LOC_Os12g38310.1		1.687			mitochondrial import inner membrane translocase subunit Tim9(LOC4352583)
Os.3561.1.S1_at	Os01g0229500	4325880	LOC_Os01g12910.1		1.681			acyl-coenzyme A thioesterase 13(LOC4325880)
Os.1577.1.S1_at	Os01g0708900	4327687	LOC_Os01g51250.1		1.681			mitochondrial substrate carrier family protein B(LOC4327687)
Os.10227.1.S1_at	Os01g0752400	4327005	LOC_Os01g54880.1		1.681			glucosidase 2 subunit beta-like(LOC4327005)
Os.8295.1.S1_at	Os03g0174500	4331792	LOC_Os03g07840.1		1.681			adenylosuccinate synthetase 1, chloroplastic(LOC4331792)
Os.50748.1.S1_at	Os05g0413000	4338789	LOC_Os05g34160.1		1.681			uncharacterized LOC4338789(LOC4338789)
Os.11493.1.A1_at	Os05g0430800	4338879	LOC_Os05g35580.1		1.681			amidophosphoribosyltransferase, chloroplastic(LOC4338879)
Os.32889.2.S1_at	Os07g0122100	4342289	LOC_Os07g03040.1		1.681			uncharacterized LOC4342289(LOC4342289)
Os.12373.1.S1_at	Os08g0459600	4345762	LOC_Os08g35740.1		1.681			12-oxophytodienoate reductase 7(LOC4345762)
Os.1852.1.S1_at	Os09g0394700	4346971	LOC_Os09g23150.1		1.681			monoglyceride lipase(LOC4346971)
Os.18851.2.A1_at	Os10g0147900	4348108	LOC_Os10g05730.1		1.681			uncharacterized LOC4348108(LOC4348108)
Os.22949.1.S1_at			LOC_os11g41870		1.681			(loc_os11g41870):12011.m08025 protein galactose-proton symporter, putative, expressed
Os.2131.1.S1_s_at	Os01g0747500	4325542	LOC_Os01g54370.1		1.684			dihydroorotase, mitochondrial(LOC4325542)
Os.18465.2.S1_x_at	Os02g0123600	4328140	LOC_Os02g03110.1		1.684			probable CDP-diacylglycerol--inositol 3-phosphatidyltransferase 2(LOC4328140)
Os.26831.1.A1_a_at	Os02g0656200	4330198	LOC_Os02g43906.1		1.684			ceramide kinase(LOC4330198)
Os.55093.1.S1_at	Os03g0136500	4331543	LOC_Os03g04370.1		1.684			uncharacterized LOC4331543(LOC4331543)
Os.53631.1.S1_at	Os03g0647400	4333573	LOC_Os03g44520.1		1.684			uncharacterized LOC4333573(LOC4333573)
Os.27916.1.S1_at	Os06g0208700	4340447	LOC_Os06g10650.1		1.684			probable tyrosine-protein phosphatase At1g05000(LOC4340447)
Os.9742.1.S1_at	Os09g0297000	4346651	LOC_Os09g12560.1		1.684			ferrochelatase-1, chloroplastic(LOC4346651)
Os.49697.2.S1_at	Os01g0167100		None		1.684
Os.57549.1.S1_s_at	Os02g0682600	4330332	LOC_Os02g45820.1		1.685			mitochondrial import inner membrane translocase subunit Tim13(LOC4330332)
Os.2854.1.S1_at	Os03g0685500	4333749	LOC_Os03g48080.1		1.685			uncharacterized protein C6C3.02c(LOC4333749)
Os.12802.1.S1_at	Os03g0772800	4334266	LOC_Os03g56190.1		1.685			cytochrome c oxidase subunit 6a, mitochondrial(LOC4334266)
Os.8727.1.S1_at	Os03g0848600	4334782	LOC_Os03g63140.1		1.685			RPM1-interacting protein 4(LOC4334782)
Os.26856.1.S1_at	Os07g0271000	4342895	LOC_Os07g16970.1		1.685			guanosine nucleotide diphosphate dissociation inhibitor 2(LOC4342895)
Os.32819.1.S1_at	Os07g0551300	4343549	LOC_Os07g36590.1		1.685			G-type lectin S-receptor-like serine/threonine-protein kinase B120(LOC4343549)
OsAffx.28911.1.S1_at	Os07g0646100	4344100	LOC_Os07g45170.1		1.685			probable protein phosphatase 2C 65(LOC4344100)
Os.18759.1.S1_at	Os11g0106000		None		1.685
Os.2226.1.S1_at	Os01g0267900	4324384	LOC_Os01g16240.1		1.685			calmodulin(LOC4324384)
Os.17159.1.S1_at	Os01g0527700	4323939	LOC_Os01g34390.1		1.685			protoheme IX farnesyltransferase, mitochondrial(LOC4323939)
Os.9047.1.S1_at	Os02g0273900	4328995	LOC_Os02g17370.1		1.685			uncharacterized LOC4328995(LOC4328995)
Os.49863.1.S1_at	Os02g0682500	4330331	LOC_Os02g45810.1		1.685			protein TRANSPARENT TESTA GLABRA 1(LOC4330331)
Os.53112.1.S1_at	Os02g0690200	4330375	LOC_Os02g46480.1		1.685			uncharacterized LOC4330375(LOC4330375)
OsAffx.3365.1.S1_s_at	Os03g0410900	4333092	LOC_Os03g29740.1		1.685			probable small nuclear ribonucleoprotein G(LOC4333092)
Os.10097.1.S1_at	Os04g0244800	4335295	LOC_Os04g17100.1		1.685			heavy metal-associated isoprenylated plant protein 26(LOC4335295)
Os.47329.1.A1_at	Os05g0209500	4338091	LOC_Os05g11900.1		1.685			uncharacterized LOC4338091(LOC4338091)
Os.18952.1.S1_at	Os06g0168500	4340257	LOC_Os06g07200.1		1.685			syntaxin-132(LOC4340257)
Os.18173.1.S1_at	Os06g0319700	4340887	LOC_Os06g21480.1		1.685			60S ribosomal protein L31(LOC4340887)
Os.32500.2.A1_at	Os06g0693700	4341921	LOC_Os06g47860.1		1.685			uncharacterized LOC4341921(LOC4341921)
Os.12226.1.S1_at	Os09g0553600	4347802	LOC_Os09g38060.1		1.685			nicotinate-nucleotide pyrophosphorylase [carboxylating], chloroplastic(LOC4347802)
Os.9376.1.S1_at	Os11g0153800	4349810	LOC_Os11g05562.1		1.685			40S ribosomal protein S25(LOC4349810)
Os.23586.1.S1_at	Os12g0634800	4352882	LOC_Os12g43830.1		1.685			uncharacterized LOC4352882(LOC4352882)
Os.15262.1.S1_at	Os01g0962600	4324553	LOC_Os01g73160.1		1.685			40S ribosomal protein S10-like(LOC4324553)
Os.56126.1.S1_at	Os03g0622600	4333478	LOC_Os03g42480.1		1.685			uncharacterized LOC4333478(LOC4333478)
Os.28409.20.A1_a_at	Os05g0125500	4337676	LOC_Os05g03480.2		1.685			isovaleryl-CoA dehydrogenase, mitochondrial(LOC4337676)
Os.1487.1.S1_at	Os01g0616500	4326653	LOC_Os01g42980.1		1.685			uncharacterized LOC4326653(LOC4326653)
Os.53199.1.S1_at	Os01g0174300	4327126	LOC_Os01g07910.1		1.685			NADH-cytochrome b5 reductase-like protein(LOC4327126)
Os.35373.1.S1_at	Os01g0272600	4325171	LOC_Os01g16600.1		1.685			uncharacterized LOC4325171(LOC4325171)
Os.6033.1.S1_at	Os01g0752200	4324637	LOC_Os01g54860.1		1.69			3-hydroxyisobutyryl-CoA hydrolase-like protein 5(LOC4324637)
Os.7624.1.S1_at	Os03g0114900	4331390	LOC_Os03g02390.1		1.69			mitochondrial import inner membrane translocase subunit TIM23-2(LOC4331390)
Os.9536.1.S1_at	Os03g0142900	4331586	LOC_Os03g04930.1		1.69			uncharacterized LOC4331586(LOC4331586)
Os.4837.1.S1_at	Os04g0462500	4336066	LOC_Os04g38870.1		1.69			14-3-3-like protein GF14-B(LOC4336066)
Os.54708.1.S1_at	Os05g0143800	4337780	LOC_Os05g05180.1		1.69			probable indole-3-acetic acid-amido synthetase GH3.6(LOC4337780)
Os.12685.1.S1_at	Os05g0467000	4339052	LOC_Os05g39090.1		1.69			calcium-dependent protein kinase 16, OsCPK16 (LOC4339052)
Os.8150.1.S1_a_at	Os05g0503300	4339248	LOC_Os05g42350.1		1.69			sulfite reductase [ferredoxin], chloroplastic(LOC4339248)
Os.5650.1.S1_at	Os05g0513900	4339305	LOC_Os05g43830.1		1.69			proline iminopeptidase(LOC4339305)
Os.7225.1.S1_at	Os06g0150400	4340145	LOC_Os06g05740.1		1.69			uncharacterized LOC4340145(LOC4340145)
Os.17303.1.S1_at	Os06g0179700	4340303	LOC_Os06g08140.1		1.69			probable protein phosphatase 2C 54(LOC4340303)
Os.20169.1.S1_at	Os06g0538400	4341221	LOC_Os06g34730.1		1.69			uncharacterized LOC4341221(LOC4341221)
Os.51036.1.A1_at	Os02g0738400	107275680	LOC_Os02g50480.1		1.686			probable histidine kinase 6（107275680）；(loc_os02g50480):12002.m10082 protein histidine kinase 1, putative, expressed
Os.11444.1.S1_at	Os03g0263700	4332336	LOC_Os03g15720.1		1.686			selenoprotein K(LOC4332336)
Os.15175.1.S1_at	Os04g0379600	4335624	LOC_Os04g31030.1		1.686			RPM1-interacting protein 4(LOC4335624)
Os.18085.1.S1_at	Os04g0531400	4336489	LOC_Os04g44900.1		1.686			L-type lectin-domain containing receptor kinase IV.1(LOC4336489)
Os.14686.1.S1_at	Os04g0591100	4336825	LOC_Os04g50120.1		1.686			uncharacterized LOC4336825(LOC4336825)
OsAffx.4159.1.S1_x_at	Os04g0618200	4337011	LOC_Os04g52730.1		1.686			probable UDP-arabinose 4-epimerase 2(LOC4337011)
Os.52001.1.S2_at	Os05g0100600	4337521	LOC_Os05g01030.1		1.686			phospholipid-transporting ATPase 10(LOC4337521)
Os.9453.1.S1_at	Os06g0327300	4340912	LOC_Os06g22140.1		1.686			thioredoxin reductase NTRA(LOC4340912)
Os.26811.1.A1_at	Os06g0599200	4341447	LOC_Os06g39780.1		1.686			ent-cassadiene C11-alpha-hydroxylase 1(LOC4341447)
Os.11281.1.S3_at	Os06g0701300	4341968	LOC_Os06g48770.1		1.686			uncharacterized LOC4341968(LOC4341968)
Os.9515.1.S1_at	Os07g0185000	4342585	LOC_Os07g08750.1		1.686			probable serine/threonine-protein kinase WNK3(LOC4342585)
Os.8789.1.S1_at	Os08g0562600	4346336	LOC_Os08g44850.1		1.686			pro-resilin(LOC4346336)
OsAffx.17869.1.S1_at	Os09g0407700	4347017	LOC_Os09g24230.1		1.686			haloacid dehalogenase-like hydrolase domain-containing protein Sgpp(LOC4347017)
Os.28642.1.S1_at	Os09g0420700	4347084	LOC_Os09g25314.1		1.686			cytochrome c oxidase copper chaperone 1(LOC4347084)
Os.39243.1.A1_x_at	Os09g0467200	4347319	LOC_Os09g29200.1		1.686			glutathione transferase GST 23(LOC4347319)
Os.19234.1.S1_s_at	Os09g0481300	4347396	LOC_Os09g30350.1		1.686			WPP domain-interacting protein 2(LOC4347396)
Os.19013.1.S1_at	Os12g0597700	4352708	LOC_Os12g40570.1		1.686			protein WRKY1(LOC4352708)
Os.12010.1.S1_at	Os02g0825600	4331211	None		1.686			uncharacterized LOC4331211(LOC4331211)
Os.19116.2.S1_at	Os09g0453900	4347243	LOC_Os09g28060.1		1.686			radial spoke head 10 homolog B(LOC4347243)
Os.22454.1.S1_at	Os01g0273000	4325173	LOC_Os01g16640.1		1.686			probable 26S proteasome complex subunit sem1-1(LOC4325173)
Os.19849.1.S1_at	Os01g0777200	9267579	LOC_Os01g56930.1		1.686			aspartic proteinase-like protein 2(LOC9267579)
Os.53830.1.S1_at	Os02g0621800	4330017	LOC_Os02g40840.1		1.686			long-chain-alcohol oxidase FAO2(LOC4330017)
Os.12686.1.S1_at	Os05g0257100	4338235	LOC_Os05g16824.1		1.686			probable LRR receptor-like serine/threonine-protein kinase At1g56140（LOC4338235）；(loc_os05g16824):12005.m06089 protein SHR5-receptor-like kinase, putative, expressed
Os.56954.1.S1_at	Os05g0500500	4339231	LOC_Os05g42120.1		1.686			22.3 kDa class VI heat shock protein(LOC4339231)
Os.6847.1.S1_at	Os07g0406300	4342988	LOC_Os07g22350.1		1.686			glucose-6-phosphate 1-dehydrogenase 2, chloroplastic(LOC4342988)
Os.26932.1.S1_at	Os07g0559700	4343590	LOC_Os07g37320.1		1.686			sugar carrier protein C(LOC4343590)
Os.13952.1.S1_at	Os08g0535600	4346155	LOC_Os08g42380.1		1.693			mitochondrial import inner membrane translocase subunit TIM8(LOC4346155)
Os.6867.1.S1_x_at	Os12g0628600	4352852	LOC_Os12g43380.1		1.693			thaumatin-like protein(LOC4352852)
Os.27739.1.A1_at	Os02g0127000	4328161	LOC_Os02g03470.1		1.693			ER membrane protein complex subunit 2(LOC4328161)
Os.6404.1.S1_at	Os02g0806900	4331075	LOC_Os02g56300.1		1.693			long chain base biosynthesis protein 1b(LOC4331075)
OsAffx.12705.1.S1_at	Os03g0109500	4331346	LOC_Os03g01900.1		1.693			40S ribosomal protein S17-3(LOC4331346)
Os.27575.1.A1_at	Os04g0490100	4336237	LOC_Os04g41260.1		1.693			U-box domain-containing protein 6（LOC4336237）；(loc_os04g41260):12004.m101858 protein protoporphyrinogen oxidase, mitochondrial, putative, expressed
Os.19978.1.S1_at	Os07g0540100	4343493	LOC_Os07g35580.1		1.693			cysteine-rich receptor-like protein kinase 10(LOC4343493)
Os.15996.1.S1_at	Os07g0569800	4343654	LOC_Os07g38250.1		1.693			L-type lectin-domain containing receptor kinase IX.1(LOC4343654)
Os.5160.1.S1_at	Os07g0656700	4344150	LOC_Os07g46330.1		1.693			uncharacterized LOC4344150(LOC4344150)
Os.11197.2.S1_x_at	Os09g0482200	4347403	LOC_Os09g30414.1		1.693			protein ASPARTIC PROTEASE IN GUARD CELL 1(LOC4347403)
Os.26803.1.S1_at	Os11g0531300	4350638	LOC_Os11g32720.1		1.693			uncharacterized LOC4350638(LOC4350638)
Os.24003.2.S1_x_at	Os11g0621000	4350946	LOC_Os11g40570.1		1.693			transmembrane protein 45B(LOC4350946)
Os.5429.1.S1_at	Os11g0625900	4350958	LOC_Os11g40970.1		1.693			probable LRR receptor-like serine/threonine-protein kinase At3g47570(LOC4350958)
Os.14882.1.S1_at	Os12g0116600	4351327	LOC_Os12g02440.1		1.693			probable WRKY transcription factor 46(LOC4351327)
Os.46182.1.S1_at	Os12g0586000	4352659	LOC_Os12g39620.1		1.693			putative disease resistance protein At5g47280(LOC4352659)
Os.56205.1.S1_at	Os12g0637800	4352902	LOC_Os12g44070.1		1.693			uncharacterized LOC4352902(LOC4352902)
Os.55298.1.S1_at	Os01g0778900	4326433	None		1.693			uncharacterized LOC4326433(LOC4326433)
Os.3920.1.S1_at	Os04g0498200	4336292	None		1.693			cytochrome c oxidase subunit 6b-2(LOC4336292)
Os.6115.1.S1_at	Os01g0514700	4323994	LOC_Os01g33090.1		1.693			probable inactive leucine-rich repeat receptor-like protein kinase At1g66830(LOC4323994)
Os.20060.1.S1_at	Os03g0149800	4331632	LOC_Os03g05570.1		1.693			RING-H2 finger protein ATL57(LOC4331632)
Os.33121.1.S1_at	Os03g0225700	4332120	LOC_Os03g12470.1		1.693			wall-associated receptor kinase-like 14(LOC4332120)
Os.38485.1.S1_at	Os03g0386500	4332996	LOC_Os03g26910.1		1.693			probable trehalose-phosphate phosphatase 9(LOC4332996)
Os.51928.1.S1_at	Os03g0721900	4333939	LOC_Os03g51200.1		1.693			probable histone H2AXa(LOC4333939)
Os.19596.1.S1_at	Os03g0724100	4333953	LOC_Os03g51430.1		1.693			phosphatidylinositol transfer protein PDR17(LOC4333953)
Os.39151.1.S1_at	Os04g0137500	4335014	LOC_Os04g05080.1		1.693			V-type proton ATPase subunit F(LOC4335014)
Os.23745.1.S1_at	Os04g0209300	4335177	LOC_Os04g13220.1		1.693			ABC transporter C family member 4(LOC4335177)
Os.24608.1.S1_at	Os04g0380200	4335629	LOC_Os04g31110.1		1.693			suppressor of cytokine signaling 7(LOC4335629)
Os.54935.2.S1_at	Os04g0532800	4336500	LOC_Os04g45020.1		1.693			transcription factor LAF1(LOC4336500)
Os.54606.1.S1_at	Os05g0115100	4337615	LOC_Os05g02450.1		1.693			uncharacterized LOC4337615(LOC4337615)
Os.26787.3.S1_at	Os06g0557100	4341290	LOC_Os06g36270.1		1.693			receptor-like protein kinase 5(LOC4341290)
Os.6207.1.S1_s_at	Os06g0623600	4341560	LOC_Os06g41840.1		1.693			cinnamoyl-CoA reductase 1(LOC4341560)
Os.2714.1.S1_s_at	Os07g0409900	4343002	LOC_Os07g22710.1		1.693			calcium-dependent protein kinase 28(LOC4343002)
Os.48912.1.S1_at	Os09g0553800	4347804	LOC_Os09g38080.1		1.693			uncharacterized LOC4347804(LOC4347804)
Os.10274.3.S1_at	Os12g0132300	4351420	LOC_Os12g03816.1		1.693			calmodulin-like protein 3(LOC4351420)
Os.52937.1.S1_x_at	Os06g0312900	9269343	None		1.693			uncharacterized LOC9269343(LOC9269343)
Os.4657.1.S1_at	Os02g0743200	4330699	LOC_Os02g50940.1		1.693			uncharacterized LOC4330699(LOC4330699)
Os.51190.1.S1_at	Os03g0192600	4331916	LOC_Os03g09230.1		1.693			non-specific lipid-transfer protein-like protein At2g13820(LOC4331916)
Os.27846.1.S1_at	Os03g0733800	4334011	LOC_Os03g52340.1		1.693			endoplasmic reticulum oxidoreductin-1(LOC4334011)
Os.27077.1.A1_at	Os04g0680300	4337427	LOC_Os04g58380.1		1.693			uncharacterized LOC4337427(LOC4337427)
Os.8518.1.S1_at	Os04g0682300	4337437	LOC_Os04g58580.1		1.712			phosphomannomutase(LOC4337437)
Os.20164.1.S1_at	Os05g0362300	4338542	LOC_Os05g29900.1		1.712			uncharacterized LOC4338542(LOC4338542)
Os.11846.1.S1_at	Os05g0424000	4338844	LOC_Os05g34980.1		1.712			amino acid permease 3(LOC4338844)
Os.5124.1.S1_at	Os05g0573300	4339675	LOC_Os05g49770.1		1.712			CTP synthase(LOC4339675)
OsAffx.16839.1.S1_s_at	Os08g0151400	4344666	LOC_Os08g05530.1		1.712			small nuclear ribonucleoprotein E(LOC4344666)
Os.10078.1.S1_at	Os09g0491708	9269918	LOC_Os09g31470.1		1.712			AT-hook motif nuclear-localized protein 10(LOC9269918)
Os.14395.1.S1_at	Os01g0171800	4327642	LOC_Os01g07700.1		1.712			uncharacterized LOC4327642(LOC4327642)
Os.38796.1.S1_s_at	Os02g0203700	4328666	LOC_Os02g10920.1		1.712			transcription initiation factor TFIID subunit 15b(LOC4328666)
Os.27459.1.A1_at	Os02g0551700	4329634	LOC_Os02g34650.1		1.712			uncharacterized LOC4329634(LOC4329634)
Os.11584.1.S1_at	Os03g0189400	4331893	LOC_Os03g08999.1		1.712			alcohol dehydrogenase-like 7(LOC4331893)
Os.5453.1.S1_at	Os04g0648700	4337213	LOC_Os04g55500.1		1.712			crossover junction endonuclease EME1(LOC4337213)
Os.17130.1.S1_at	Os04g0671100	4337358	LOC_Os04g57540.1		1.712			probable adenylate kinase 6, chloroplastic(LOC4337358)
Os.19143.1.S1_at	Os05g0535500	4339440	LOC_Os05g45890.1		1.712			tRNA(His) guanylyltransferase 2(LOC4339440)
Os.17666.1.S1_at	Os05g0560300	4339596	LOC_Os05g48660.1		1.712			probable LRR receptor-like serine/threonine-protein kinase MRH1(LOC4339596)
Os.51429.1.S1_at	Os06g0681000		LOC_Os06g46720.1		1.712			retrotransposon protein, putative, unclassified
Os.14671.1.S1_at	Os07g0105700	4342193	LOC_Os07g01490.1		1.712			kinesin-5(LOC4342193)
Os.17644.1.S1_at	Os08g0206400	9270408	LOC_Os08g10550.1		1.712			putative potassium transporter 12(LOC9270408)
Os.56955.1.S1_at	Os08g0439900	4345679	LOC_Os08g34130.1		1.712			uncharacterized protein At2g39795, mitochondrial(LOC4345679)
Os.46818.1.S1_at	Os10g0566400	4349424	LOC_Os10g41660.1		1.712			RING-H2 finger protein ATL65(LOC4349424)
Os.10274.1.S1_a_at	Os11g0134300	4349698	LOC_Os11g03970.1		1.712			CBL-interacting protein kinase 33(LOC4349698)
Os.11248.1.S1_at	Os12g0138900	4351460	LOC_Os12g04440.1		1.712			2-isopropylmalate synthase A(LOC4351460)
Os.50449.1.S1_at	Os03g0203700	4331984	LOC_Os03g10640.1		1.68179			calcium-transporting ATPase 2, plasma membrane-type(LOC4331984)
Os.10389.1.S1_at	Os03g0760700	4334188	LOC_Os03g55280.1		1.68179			aspartate-semialdehyde dehydrogenase(LOC4334188)
Os.27611.1.S1_s_at	Os04g0180900		LOC_Os04g10214.1		1.68179
Os.52137.1.S1_at	Os04g0508800	4336357	LOC_Os04g42980.1		1.68179			uncharacterized LOC4336357(LOC4336357)
Os.26995.1.S1_at	Os05g0176600	4337961	LOC_Os05g08414.1		1.68179			uncharacterized LOC4337961(LOC4337961)
Os.48343.1.A1_at	Os05g0419600	4338819	LOC_Os05g34680.1		1.68179			uncharacterized LOC4338819(LOC4338819)
Os.28011.1.S1_at	Os06g0493100	4341087	LOC_Os06g29730.1		1.68179			uncharacterized LOC4341087(LOC4341087)
Os.47941.1.A1_at	Os07g0171200	4342514	LOC_Os07g07550.1		1.68179			ADP-glucose phosphorylase(LOC4342514)
OsAffx.16512.1.S1_s_at	Os07g0502200	4343318	LOC_Os07g31884.1		1.68179			protein DETOXIFICATION 19(LOC4343318)
OsAffx.5776.1.S1_x_at	Os08g0203100	4344912	LOC_Os08g10290.1		1.68179			probable LRR receptor-like serine/threonine-protein kinase At1g56140(LOC4344912)
Os.46537.1.S1_at	Os10g0133500	4348049	LOC_Os10g04429.1		1.68179			benzyl alcohol O-benzoyltransferase(LOC4348049)
Os.56086.1.S1_at	Os10g0445900	4348747	LOC_Os10g30880.1		1.68179			zinc finger protein 526(LOC4348747)
OsAffx.23435.1.S1_at	Os01g0384300	4325430	LOC_Os01g28730.1		1.69349			probable LRR receptor-like serine/threonine-protein kinase RKF3(LOC4325430)
Os.52748.1.S1_at	Os01g0658500	4327163	LOC_Os01g46932.1		1.69349			vacuolar protein sorting-associated protein 25(LOC4327163)
OsAffx.22679.1.S1_x_at	Os03g0599600	9267822	LOC_Os03g40260.1		1.69349			ultraviolet-B receptor UVR8(LOC9267822)
Os.10714.1.S1_s_at	Os04g0457500	4336033	LOC_Os04g38450.1		1.69349			gamma-glutamyltranspeptidase 1(LOC4336033)
Os.24672.1.S1_at	Os04g0661300	4337287	LOC_Os04g56590.1		1.69349			uncharacterized LOC4337287(LOC4337287)
OsAffx.27980.1.S1_at	Os06g0574200	4341362	LOC_Os06g37620.1		1.69349			U-box domain-containing protein 34(LOC4341362)
Os.6185.1.S1_at	Os06g0649900	4341683	LOC_Os06g44060.1		1.69349			phospholipase D Z(LOC4341683)
Os.11277.1.S1_s_at	Os08g0425700	4345613	LOC_Os08g32970.1		1.69349			annexin D5(LOC4345613)
Os.5986.1.S1_at	Os08g0558200	4346305	LOC_Os08g44400.1		1.69349			uncharacterized LOC4346305(LOC4346305)
Os.11043.2.S1_at	Os09g0413500	9267671	LOC_Os09g24690.1		1.69349			60S ribosomal protein L34(LOC9267671)
Os.18717.2.S1_at	Os09g0454900	4347249	LOC_Os09g28180.1		1.69349			G-type lectin S-receptor-like serine/threonine-protein kinase At5g35370(LOC4347249)
Os.5201.3.S1_at	Os09g0459800	4347279	LOC_Os09g28570.1		1.69349			zinc-binding alcohol dehydrogenase domain-containing protein 2(LOC4347279)
Os.46698.2.S1_x_at	Os10g0344000	9271191	LOC_Os10g20350.1		1.69349			protein DETOXIFICATION 16(LOC9271191)
Os.46447.1.S1_at	Os10g0470700	4348866	LOC_Os10g33210.1		1.69349			protein NRT1/ PTR FAMILY 5.2(LOC4348866)
Os.46792.1.S1_at	Os10g0504200	4349055	LOC_Os10g36030.1		1.69349			probable ascorbate-specific transmembrane electron transporter 1(LOC4349055)
OsAffx.22827.1.S1_x_at	Os01g0113700	107276333	LOC_Os01g02350.1		1.70527			(loc_os01g02350):12001.m06877 protein receptor-like kinase ARK1AS, putative, expressed；glycerophosphodiester phosphodiesterase protein kinase domain-containing GDPDL2-like（LOC107276333）；receptor-like kinase ARK1AS
Os.53382.1.S1_at	Os01g0137500	4325676	LOC_Os01g04520.1		1.70527			probable receptor-like protein kinase At1g67000(LOC4325676)
Os.34466.1.S1_s_at	Os01g0175100	4327132	LOC_Os01g07970.1		1.70527			homeobox even-skipped homolog protein 2(LOC4327132)
Os.55385.1.S1_at	Os01g0264400	4326202	LOC_Os01g15970.1		1.70527			uncharacterized LOC4326202(LOC4326202)
Os.38346.1.S1_x_at	Os01g0543600 /// Os01g0544200	9267385	LOC_Os01g36294.1///LOC_Os01g36350.1		1.70527			indole-2-monooxygenase(LOC9267385)
Os.33787.1.S1_at	Os01g0788200	4325860	LOC_Os01g57840.1		1.70527			nuclear transport factor 2(LOC4325860)
Os.9689.1.S1_at	Os01g0871100	4324939	LOC_Os01g65070.1		1.70527			phospholipase ABHD3(LOC4324939)
Os.7332.1.S1_at	Os02g0173800	4328458	LOC_Os02g07750.1		1.70527			ALA-interacting subunit 1(LOC4328458)
Os.16862.1.S1_at	Os03g0117300	4331409	LOC_Os03g02610.1		1.70527			riboflavin biosynthesis protein PYRD, chloroplastic （LOC4331409）；Beta-glucanase family protein
Os.27177.1.S1_at	Os03g0270500	4332385	LOC_Os03g16390.1		1.70527			uncharacterized LOC4332385(LOC4332385)
Os.5698.1.S1_s_at	Os05g0407100		LOC_Os05g33700.1		1.70527			4F5 protein family protein
Os.27648.1.S1_at	Os05g0582800	4339738	LOC_Os05g50600.1		1.70527			serine carboxypeptidase-like 50(LOC4339738)
Os.10137.1.S1_a_at	Os06g0175500	4340282	LOC_Os06g07830.1		1.70527			putative clathrin assembly protein At5g35200(LOC4340282)
Os.9395.1.S1_at	Os06g0210500	4340459	LOC_Os06g10810.1		1.70527			mitochondrial phosphate carrier protein 3, mitochondrial(LOC4340459)
Os.38299.1.S1_at	Os07g0114000	4342246	LOC_Os07g02330.1		1.70527			probable protein phosphatase 2C 61(LOC4342246)
Os.10454.1.S1_a_at	Os08g0366000	4345387	LOC_Os08g27840.1		1.70527			phosphoenolpyruvate carboxylase 2(LOC4345387)
Os.7699.1.S1_at	Os10g0364900	4348457	LOC_Os10g22050.1		1.70527			uncharacterized LOC4348457(LOC4348457)
Os.36022.1.S1_at	Os04g0632000	4337110	None		1.70527			uncharacterized LOC4337110(LOC4337110)
OsAffx.5196.1.S1_at	Os07g0131100	4342332	--		1.71713			L-type lectin-domain containing receptor kinase IV.2(LOC4342332)
Os.1438.1.S1_at	Os01g0159300	4324061	LOC_Os01g06590.1		1.71713			E3 ubiquitin-protein ligase MBR1(LOC4324061)
Os.15606.1.S2_at	Os01g0170600	4327636	LOC_Os01g07590.1		1.71713			uncharacterized LOC4327636(LOC4327636)
Os.32172.1.S1_at	Os01g0721000	4324656	LOC_Os01g52290.1		1.71713			uncharacterized LOC4324656(LOC4324656)
Os.26133.1.S1_at	Os02g0705400	4330461	LOC_Os02g47650.1		1.71713			uncharacterized LOC4330461(LOC4330461)
Os.4548.1.S1_at	Os04g0618600	4337015	LOC_Os04g52770.1		1.71713			transcription factor PIF1(LOC4337015)
Os.48131.1.S1_s_at	Os04g0685700	9267051	LOC_Os04g58890.1		1.71713			uncharacterized LOC9267051(LOC9267051)
Os.11160.1.S1_at	Os05g0208000	4338082	LOC_Os05g11780.1		1.71713			mitochondrial dicarboxylate/tricarboxylate transporter DTC(LOC4338082)
Os.4161.1.S1_at	Os05g0543400	4339489	LOC_Os05g46580.1		1.71713			farnesyl pyrophosphate synthase(LOC4339489)
Os.20934.1.A1_at	Os06g0109000	4339877	LOC_Os06g01950.1		1.71713			phosphoglycerate mutase-like protein AT74H(LOC4339877)
Os.9263.1.S1_at	Os06g0730600	4342148	LOC_Os06g51410.1		1.71713			protease 2(LOC4342148)
Os.6267.1.S1_at	Os07g0450000	4343124	LOC_Os07g26740.1		1.71713			60S ribosomal protein L44(LOC4343124)
Os.12022.1.S1_at	Os08g0455800	4345750	LOC_Os08g35480.1		1.71713			uncharacterized LOC4345750(LOC4345750)
Os.37890.1.S1_at	Os11g0427800	4350386	LOC_Os11g24070.1		1.71713			non-specific lipid-transfer protein 1-like(LOC4350386)
Os.45749.1.A1_at	Os01g0311100	107277552	LOC_Os01g20910.1		1.72907			RING-H2 finger protein ATL64-like（LOC107277552）；(loc_os01g20910):12001.m08575 protein RING-H2 finger protein ATL2L, putative, expressed
OsAffx.11601.1.S1_at	Os01g0747600	4325543	LOC_Os01g54380.1		1.72907			pentatricopeptide repeat-containing protein At2g27800, mitochondrial（LOC4325543）
Os.32153.1.S1_at	Os01g0830500	4327429	LOC_Os01g61440.1		1.72907			uncharacterized LOC4327429(LOC4327429)
Os.13604.1.S1_at	Os02g0503900	4329427	LOC_Os02g30100.1		1.72907			isoflavone 2'-hydroxylase(LOC4329427)
Os.16872.1.S1_at	Os03g0225100	4332115	LOC_Os03g12390.1		1.72907			mitogen-activated protein kinase kinase 9(LOC4332115)
Os.10390.1.S1_at	Os03g0762500	4334202	LOC_Os03g55430.1		1.72907			uncharacterized LOC4334202(LOC4334202)
Os.8428.1.S1_at	Os05g0368300	4338571	LOC_Os05g30530.1		1.72907			40S ribosomal protein S4-like(LOC4338571)
Os.14565.1.S1_at	Os07g0224000	4342748	LOC_Os07g12250.1		1.72907			60S ribosomal protein L24(LOC4342748)
Os.2407.1.S1_at	Os09g0486500	4347423	LOC_Os09g31200.1		1.72907			zinc finger A20 and AN1 domain-containing stress-associated protein 1(LOC4347423)
Os.49347.1.S1_at	Os09g0515300	4347574	LOC_Os09g33992.1		1.72907			uncharacterized LOC4347574(LOC4347574)
Os.5823.1.S1_at	Os02g0718100		None		1.72907
Os.51809.1.S1_at	Os11g0168700	9267729	--		1.7411			leucine-rich repeat receptor protein kinase MSP1-like(LOC9267729)
Os.43682.1.S1_at	Os01g0276200	4324258	LOC_Os01g16910.1		1.7411			mitochondrial import receptor subunit TOM40-1(LOC4324258)
Os.37603.1.S1_at	Os01g0854000	4324822	LOC_Os01g63480.1		1.7411			uncharacterized acetyltransferase At3g50280(LOC4324822)
Os.23470.1.S1_at	Os02g0798100	9266501	LOC_Os02g55470.1		1.7411			alpha-1,6-mannosyl-glycoprotein 2-beta-N-acetylglucosaminyltransferase（LOC9266501）
Os.49103.1.S1_at	Os03g0305800	4332599	LOC_Os03g19310.1		1.7411			probable glycosyltransferase 4(LOC4332599)
Os.7365.2.S1_x_at	Os07g0446600	4343112	LOC_Os07g26520.1		1.7411			uncharacterized LOC4343112(LOC4343112)
Os.4717.1.S1_at	Os08g0468100	4345795	LOC_Os08g36480.1		1.7411			nitrate reductase [NADH] 1(LOC4345795)
Os.32642.1.S1_at	Os10g0189600	4348231	LOC_Os10g11200.1		1.7411			long chain base biosynthesis protein 1c(LOC4348231)
Os.7061.1.S1_at	Os10g0368400	4348463	LOC_Os10g22330.1		1.7411			AP-4 complex subunit sigma(LOC4348463)
OsAffx.18716.1.S1_at	Os11g0172133	9270785	LOC_Os11g07100.1		1.7411			putative receptor-like protein kinase At3g47110(LOC9270785)
Os.10972.1.S1_at	Os01g0878700	4325094	LOC_Os01g65670.1		1.75321			amino acid permease 5(LOC4325094)
Os.4154.1.S1_at	Os02g0813500	4331112	LOC_Os02g56850.1		1.75321			glutathione reductase, cytosolic(LOC4331112)
Os.33275.1.S1_at	Os03g0850100	4334791	LOC_Os03g63300.1		1.75321			CTD small phosphatase-like protein 2(LOC4334791)
Os.48817.1.A1_at	Os04g0540900	4336539	LOC_Os04g45730.1		1.75321			probable receptor-like protein kinase At1g33260(LOC4336539)
Os.10024.1.S1_at	Os04g0542800	4336546	LOC_Os04g45900.1		1.75321			probable metal-nicotianamine transporter YSL16(LOC4336546)
OsAffx.14529.1.S1_at	Os05g0129100	4337697	LOC_Os05g03830.1		1.75321			acetylornithine aminotransferase, mitochondrial(LOC4337697)
Os.28370.1.A1_s_at	Os06g0684000	4341876	LOC_Os06g47000.1		1.75321			external alternative NAD(P)H-ubiquinone oxidoreductase B1, mitochondrial(LOC4341876)
Os.46924.1.S1_at	Os07g0598000	4343800	LOC_Os07g40690.1		1.75321			anthocyanidin reductase(LOC4343800)
Os.16469.1.S1_at	Os08g0185900	4344831	LOC_Os08g08700.1		1.75321			polyubiquitin-D(LOC4344831)
Os.25736.1.S1_at	Os09g0491772	9270165	LOC_Os09g31486.1		1.75321			heat shock 70 kDa protein, mitochondrial(LOC9270165)
Os.17567.2.S1_a_at	Os09g0493700	4347449	LOC_Os09g32040.1		1.75321			NAC domain-containing protein 17(LOC4347449)
Os.8861.1.S1_x_at	Os09g0501700	4347487	LOC_Os09g32520.1		1.75321			60S ribosomal protein L32-1(LOC4347487)
Os.10505.1.S1_a_at	Os10g0534500	4349230	LOC_Os10g39010.1		1.75321			probable RNA-binding protein 18(LOC4349230)
Os.8664.1.S1_at	Os11g0588300	4350808	LOC_Os11g37730.1		1.75321			glutathione S-transferase T1(LOC4350808)
Os.14250.1.S1_at	Os12g0573200	4352595	LOC_Os12g38490.1		1.75321			scarecrow-like protein 34(LOC4352595)
Os.14648.1.S1_at	Os01g0960800	9268634	None		1.75321			mitochondrial import inner membrane translocase subunit tim16(LOC9268634)
Os.51095.1.A1_at	Os02g0701900	4330439	LOC_Os02g47350.1		1.76541			3-dehydrosphinganine reductase TSC10A(LOC4330439)
Os.6004.2.S2_at	Os03g0119700	4331425	LOC_Os03g02762.1		1.76541			pentatricopeptide repeat-containing protein At3g04760, chloroplastic(LOC4331425)
Os.44934.1.S1_at	Os03g0850200	4334792	LOC_Os03g63310.1		1.76541			4-hydroxyphenylacetaldehyde oxime monooxygenase(LOC4334792)
OsAffx.4077.1.S1_at	Os04g0515400	4336398	LOC_Os04g43550.1		1.76541			dCTP pyrophosphatase 1
Os.5112.1.S1_at	Os04g0674400	4337380	LOC_Os04g57810.1		1.76541			anamorsin homolog 1(LOC4337380)
Os.54934.1.S1_at	Os05g0442400	4338925	LOC_Os05g37060.1		1.76541			transcription factor DIVARICATA(LOC4338925)
Os.11945.1.S1_at	Os08g0386200	4345456	LOC_Os08g29660.1		1.76541			probable WRKY transcription factor 54(LOC4345456)
[truncated: 635 more rows]

## Sheet: Table S3
Supplementary Table S3. List of differentially expressed genes involving with general defense response. Cloned genes are indicated by bold, genes reported for ShB reisstance are indicated by pink.
Functional categories		Nr.	Gene ID	Gene description	Gene symbol	Fold chang				Ref.
						LEI10 vs LEM10	LEI20 vs LEM20	YSI10 vs YSM10	YSI20 vs YSM20
Pathogensis-related gene	PR1	1	Os07g0129200	pathogenesis-related protein PRB1-3(LOC4342317)	OsPR1a		3.59		6.71
		2	Os01g0382000	pathogenesis-related protein 1(LOC4325422)	OsPR1b	0.42
		3	Os07g0129300	pathogenesis-related protein 1(LOC4342318)			2.23
	PR2	4	Os01g0940800	glucan endo-1,3-beta-glucosidase GII(LOC4326519)			4.15		16.08
		5	Os01g0713200	glucan endo-1,3-beta-glucosidase GII(LOC4325938)			3.34		3.8
		6	Os01g0940700	glucan endo-1,3-beta-glucosidase, acidic isoform(LOC4326518)					3.96
	PR3	7	Os10g0542900	chitinase 8(LOC4349267)			3.35		7.7
		8	Os06g0726200	chitinase 1(LOC4342115)			2.19		4.11
		9	Os06g0726100	chitinase 3(LOC4342114)	CHI11				1.99	(Sripriya et.al.,2008)
		10	Os02g0605900	chitinase 6(LOC4329920)		0.47
	PR4	11	Os11g0592000	barwin(LOC4350821)			2.76		6.23
		12	Os11g0592100	barwin(LOC4350822)		0.47	3.44		2.98
		13	Os11g0592200	barwin(LOC4350823)			3.43		2.84
	PR5	14	Os03g0244200	thaumatin-like protein 1b(LOC4332228)			0.45		0.52
		15	Os12g0569500	osmotin-like protein(LOC4352572)	OSM1			2.75		(Xue. et. al.,2016)
		16	Os12g0630100	thaumatin-like protein(LOC4352856)	TOND1				1.88
		17	Os12g0629700	thaumatin-like protein(LOC4352855)			5.44
		18	Os12g0568900	osmotin-like protein(LOC4352567)			1.8
	PR6	19	Os03g0661600	alpha-amylase/trypsin inhibitor(LOC4333634)			5.51		7.74
		20	Os03g0663500	alpha-amylase/trypsin inhibitor(LOC4333649)			2.5		4.26
		21	Os12g0630500	alpha-amylase/trypsin inhibitor(LOC4352858)			1.82
	PR8	22	Os07g0539900	glucan endo-1,3-beta-glucosidase 3(LOC4343492)		0.41			3.43
		23	Os07g0539100	glucan endo-1,3-beta-glucosidase 3(LOC4343487)			8.05		23.01
		24	Os07g0539300	glucan endo-1,3-beta-glucosidase 12(LOC9268304)			3.58		5.58
		25	Os01g0860500	hevamine-A(LOC4325067)			4.46		1.96
		26	Os02g0532900	glucan endo-1,3-beta-glucosidase 14(LOC4329553)			2.35
		27	Os04g0412300	glucan endo-1,3-beta-glucosidase 14(LOC4335780)			1.82
		28	Os03g0656800	glucan endo-1,3-beta-glucosidase 8(LOC4333617)			1.81
	PR10	29	Os03g0300400	pathogenesis-related protein 1(LOC4332568)	JIOsPR10	0.59	4.84		4.99
		30	Os12g0555200	major pollen allergen Bet v 1-D/H(LOC4352488)			5.29		5.1
		31	Os12g0555500	major pollen allergen Bet v 1-D/H(LOC4352491)	OsPR10a		1.82		1.83
		32	Os12g0555000	major allergen Dau c 1(LOC4352487)	RSOsPR10		5.86		5.44
		33	Os08g0374000	major allergen Mal d 1(LOC4345410)			0.51727
	PR12	34	Os03g0130300	defensin-like protein(LOC4331501)			4.18
	PR16	35	Os02g0532500	germin-like protein 2-4(LOC4329551)	OsGLP2-1		6.76		4.22
		36	Os03g0694000	germin-like protein 3-6(LOC4333794)	OsOXO4		1.94		2.17	(Molla et. al., 2013）
		37	Os08g0189900	germin-like protein 8-11（LOC4344846）		0.3
		38	Os08g0189600	germin-like protein 8-6(LOC4344843)		0.45
		39	Os08g0189850	germin-like protein 8-9(LOC9272376)		0.31
Xylanase inhibitor protein		40	Os08g0518800	xylanase inhibitor protein 2-like(LOC4346051)			3.44		7.88
		41	Os11g0702100	xylanase inhibitor protein 1-like(LOC4351197)			4.84		5.04
		42	Os06g0356800	xylanase inhibitor protein 1(LOC4340994)			5.31		2.13098
		43	Os05g0247100	xylanase inhibitor protein 2-like(LOC4338208)	OsHI-XIP				4.68
Ethylene	Biosynthesis	44	Os01g0580500	1-aminocyclopropane-1-carboxylate oxidase 1(LOC4324194)	ACO7	2.65			1.94
		45	Os09g0451400	1-aminocyclopropane-1-carboxylate oxidase 1(LOC4347225)	ACO1		0.3		0.36
		46	Os02g0771600	1-aminocyclopropane-1-carboxylate oxidase 1-like(LOC4330873)	ACO3		1.84
		47	Os04g0578000	1-aminocyclopropane-1-carboxylate synthase(LOC4336750)	ACS2		8.41		6.53	(Helliwell et.al.,2013)
	Signal transduction	48	Os03g0700800	ethylene-insensitive protein 2(LOC4333824)	EIN2		0.59
		49	Os07g0685700	ETHYLENE INSENSITIVE 3-like 1 protein(LOC4344331)	EIL2		1.88
		50	Os07g0410300	ethylene-responsive transcription factor 15(LOC9266984)	AP2/ERF		8.54		14.08
		51	Os07g0410700	ethylene-responsive transcription factor 15(LOC4343006)	AP2/ERF		5.28		7.47
		52	Os07g0617000	ethylene-responsive transcription factor 1-like(LOC4343912)	AP2/ERF		4.26		2.42
		53	Os05g0361700	ethylene-responsive transcription factor ERF071(LOC4338539)	AP2/ERF	2.06
		54	Os04g0529100	ethylene-responsive transcription factor ERF054(LOC4336472)	AP2/ERF	1.72
		55	Os06g0166400	ethylene-responsive transcription factor RAP2-9(LOC4340244)	AP2/ERF	0.57
		56	Os02g0654700	ethylene-responsive transcription factor 2(LOC4330189)	OsBIERF3		5.36
		57	Os03g0860100	ethylene-responsive transcription factor 15(LOC4334864)	AP2/ERF		4.69
		58	Os09g0571700	ethylene-responsive transcription factor ERF096-like，putative transcription factor Pti5（LOC107275382）(loc_os09g39810):12009.m06918 protein pathogenesis-related genes transcriptio l activator PTI5, putative	AP2/ERF		4.47
		59	Os04g0546800	ethylene-responsive transcription factor 2(LOC4336571)	ERF1		3.11
		60	Os09g0572000	ethylene-responsive transcription factor 1B(LOC9266123)	AP2/ERF		2.84
		61	Os01g0752500	pathogenesis-related genes transcriptio l activator PTI5（LOC4327006）；(loc_os01g54890):12001.m11650 protein ethylene-responsive transcription factor 2, putative, expressed	ERF922		2.11
		62	Os01g0141000	AP2/ERF and B3 domain-containing protein Os01g0141000(LOC4325479)	RAV2		1.97
		63	Os05g0497300	ethylene-responsive transcription factor 4(LOC4339209)	AP2/ERF		1.87
		64	Os03g0182800	ethylene-responsive transcription factor RAP2-12(LOC4331843)	EBP-89		0.45
		65	Os04g0550200	ethylene-responsive transcription factor ERF038(LOC4336587)	AP2/ERF		0.51
		66	Os07g0235800	AP2-like ethylene-responsive transcription factor TOE3(LOC4342787)	SNB		0.57
		67	Os04g0649100	AP2-like ethylene-responsive transcription factor TOE3(LOC9269072)	SHAT1		0.57
Jasmonates	Biosynthesis	68	Os03g0700700	probable linoleate 9S-lipoxyge se 4(LOC4333823)	LOX5;LOX1		2.57		2.76
		69	Os02g0194700	lipoxyge se 2.3, chloroplastic(LOC4328603)	LOX1	0.25
		70	Os12g0559200	lipoxyge se 2.1, chloroplastic(LOC4352505)	LOX11		3.65
		71	Os08g0509100	probable lipoxyge se 8, chloroplastic(LOC4345994)	LOX8		3.35
		72	Os03g0767000	allene oxide synthase 1, chloroplastic(LOC4334233)	AOS1，CYP74A1		4.61		2.34
		73	Os03g0225900	allene oxide synthase 2(LOC4332121)	AOS2，CYP74A2		2.29
		74	Os06g0215600	putative 12-oxophytodienoate reductase 5(LOC4340485)	OPR5		11.93		11.61
		75	Os06g0215900	putative 12-oxophytodienoate reductase 4(LOC4340486)	OPR4		6.41		7.03
		76	Os08g0459600	12-oxophytodienoate reductase 7(LOC4345762)	OPR7		1.69
		77	Os03g0132000	4-coumarate--CoA ligase-like 4(LOC4331515)	4CLL4		2.48		1.85
		78	Os05g0163700	acyl-coenzyme A oxidase 4, peroxisomal(LOC4337904)	E1.3.3.6	0.59	1.69
		79	Os10g0457600	3-ketoacyl-CoA thiolase 2, peroxisomal(LOC4348804)	ACAA1		1.86
		80	Os02g0110200	probable inactive linolenate hydroperoxide lyase(LOC4328040)	HPL3	0.38	0.18
	Methyl esterification	81	Os06g0314600	jasmo te O-methyltransferase(LOC4340872)	JMT1		1.95
	Signal transduction	82	Os03g0180900	protein TIFY 11c(LOC4331833)	JAZ11		7.62		5.4
		83	Os10g0392400	protein TIFY 11d(LOC4348533)	JAZ12		7.47		3.78
		84	Os09g0439200	protein TIFY 10c(LOC4347164)	JAZ8		8.93		2.49
		85	Os10g0391400	protein TIFY 11e(LOC4348531)	JAZ13		6.39
		86	Os03g0180800	protein TIFY 11a(LOC4331832)	JAZ9		5.95
		87	Os04g0395800	protein TIFY 9(LOC4335698)	JAZ5		4.32
		88	Os03g0181100	protein TIFY 11b(LOC4331834)	JAZ10		3.61
		89	Os03g0402800	protein TIFY 10a(LOC4333065)	JAZ6		2.25
		90	Os07g0615200	protein TIFY 10b(LOC4343899)	JAZ7		2.05
		91	Os11g0195500	lipase-like PAD4(LOC4349988)	PAD4		2.14
		92	Os01g0192000	zinc finger CCCH domain-containing protein 2(LOC4327304)	DOS		0.52
Salicylic acid	Biosynthesis	93	Os09g0361500	isochorismate synthase 1, chloroplastic(LOC9268489)	ICS1		0.507
	Methyl esterification	94	Os06g0242700	benzoate O-methyltransferase(LOC9272356)	OMT		36.75		6.65
		95	Os02g0719600	anthranilate O-methyltransferase 1(LOC4330542)	OMT		19.7		4.4
		96	Os06g0315000	salicylate carboxymethyltransferase(LOC9272116)	OMT				14.19
	Positive regulator	97	Os11g0664800	calmodulin-binding protein 60 B(LOC4351074)	CBP				6.7
		98	Os12g0547600	calmodulin-binding protein 60 C(LOC4352457)	CBP		6.02		2.79
		99	Os09g0309200	protein SAR DEFICIENT 1(LOC4346682)	SARD		12.29
		100	Os08g0360300	protein SAR DEFICIENT 1-like（LOC107276160）；(loc_os08g27170):12008.m06730 protein calmodulin binding protein, putative	SARD		8.04
Cytokinin	Biosynthesis	101	Os03g0109300	probable cytokinin riboside 5'-monophosphate phosphoribohydrolase LOGL3(LOC4331344)	LOGL3		3.8
		102	Os05g0541200	probable cytokinin riboside 5'-monophosphate phosphoribohydrolase LOGL7(LOC4339472)	LOGL7		1.78
		103	Os04g0565400	putative cis-zeatin O-glucosyltransferase(LOC4336683)	CISZOG	0.47	0.5
		104	Os04g0565200	cis-zeatin O-glucosyltransferase 1(LOC4336681)	CISZOG		20.65
	Catabolism	105	Os01g0940000	cytokinin dehydroge se 4(LOC4326515)	CKX4		2.33
	Signal transduction	106	Os11g0143300	two-component response regulator ORR9(LOC4349747)	RR9		0.43		0.53
		107	Os04g0442300	two-component response regulator ORR1(LOC4335937)	RR1		0.47
		108	Os02g0557800	two-component response regulator ORR2(LOC4329677)	RR2		0.48
		109	Os01g0952500	two-component response regulator ORR4(LOC4325747)	RR4		0.58
		110	Os01g0743800	pseudo histidine-containing phosphotransfer protein 1(LOC4326166)	PHP1		0.51		0.58
		111	Os05g0186100	pseudo histidine-containing phosphotransfer protein 2(LOC4338006)	PHP2		0.34
		112	Os05g0521300	kinesin-4(LOC4339353)	PHP5		0.51
Auxin	Signal transduction	113	Os04g0671900	auxin response factor 12(LOC4337363)	ARF12		0.59
		114	Os01g0741900	auxin-responsive protein IAA6(LOC4326541)	IAA6	0.59
		115	Os08g0109400	auxin-responsive protein IAA25(LOC4344471)	IAA25		0.48
		116	Os12g0601300	auxin-responsive protein IAA30(LOC4352721)	IAA30		0.5
		117	Os07g0592600	probable indole-3-acetic acid-amido synthetase GH3.8(LOC4343785)	GH3.8		3.46
		118	Os07g0592600	probable indole-3-acetic acid-amido synthetase GH3.6(LOC4337780)	GH3.6		1.69
		119	Os09g0545300	auxin-responsive protein SAUR36(LOC9271092)	SAUR39		2.51		2.56
		120	Os06g0714300	auxin-responsive protein SAUR32(LOC4342060)	SAUR29				1.7
		121	Os10g0510500	auxin-responsive protein SAUR32(LOC4349090)	SAUR	0.5			0.59
		122	Os04g0617050	auxin-responsive protein SAUR71(LOC9267097)	SAUR21		0.55
	Transporter	123	Os01g0919800	probable auxin efflux carrier component 6(LOC4324368)	PIN5A		0.56
		124	Os01g0643300	probable auxin efflux carrier component 3a(LOC4326565)	PIN3t		0.51
Abscisic acid	Biosynthesis	125	Os02g0704000	zeaxanthin 7,8(7',8')-cleavage dioxyge se, chromoplastic(LOC4330451)	NCED2		0.5
	Catabolism	126	Os08g0472800	abscisic acid 8'-hydroxylase 2(LOC4345810)	CYP707A6	0.43
	Positive regulator	127	Os01g0752500	pathogenesis-related genes transcriptio l activator PTI5（LOC4327006）	ERF922		2.11
	Signal transduction	128	Os02g0181300	probable WRKY transcription factor 40(LOC4328512)	WRKY71		3.31
		129	Os01g0826400	probable WRKY transcription factor 33(LOC4327518)	WRKY24		2.97
		130	Os04g0584600	calcium-dependent protein kinase 26(LOC4336783)	CDPK7		2.93
		131	Os07g0409900	calcium-dependent protein kinase 28(LOC4343002)	CDPK18		1.69
		132	Os10g0539600	calcium-dependent protein kinase isoform 1(LOC4349249)	SPK		0.34
		133	Os01g0869900	serine/threonine-protein kinase SAPK4(LOC4324934)	SAPK4		0.54
Gibberelin	Biosynthesis	134	Os02g0278700	ent-copalyl diphosphate synthase 1, chloroplastic(LOC4329013)	CPS1		0.5
		135	Os06g0569500	ent-sandaracopimaradiene 3-hydroxylase(LOC4341343)	CYP701A8		4.9		3.6
	Positive regulator	136	Os09g0114500	kinesin-like protein BC2(LOC4346402)	KIN4A		0.59
	Signal transduction	137	Os02g0181300	probable WRKY transcription factor 40(LOC4328512)	WRKY71		3.31
		138	Os01g0826400	probable WRKY transcription factor 33(LOC4327518)	WRKY24		2.97
Brassinosteroid	Biosynthesis	139	Os01g0134500	delta(7)-sterol-C5(6)-desaturase(LOC4325687)	DWF7		0.48		0.41
	Inactive	140	Os01g0388000	cytochrome P450 734A6(LOC4325222)	CYP734A6		0.42
	Negative regulator	141	Os08g0474500	probable BRI1 kinase inhibitor 1(LOC4345817)	BKI		1.84
Strigolactones	Biosynthesis	142	Os01g0566500	carotenoid cleavage dioxyge se 8 homolog A, chloroplastic(LOC4327933)	CCD8A		4.87		4.95
Receptor/receptor-like kinase	WAK-RLK	143	Os05g0318100	wall-associated receptor kinase-like 20(LOC4338400)			5.36		4.2
		144	Os04g0599000	wall-associated receptor kinase 5(LOC4336863)			1.95		2.02
		145	Os04g0598900	wall-associated receptor kinase 3(LOC4336862)			2.53
		146	Os04g0308100	wall-associated receptor kinase 1(LOC4335438)			2.09
		147	Os10g0112700	wall-associated receptor kinase 5(LOC4347975)			1.99
		148	Os03g0225700	wall-associated receptor kinase-like 14(LOC4332120)	WAK25		1.69			（Harkenrider et.al.,2016）
		149	Os10g0180800	wall-associated receptor kinase 5(LOC4348206)	WAK112d N		0.19
		150	Os12g0266200	wall-associated receptor kinase 3(LOC4351938)			0.46
		151	Os01g0364800	putative wall-associated receptor kinase-like 16(LOC4325722)			0.59
	CRR-RLK	152	Os07g0538200	cysteine-rich receptor-like protein kinase 15(LOC4343483)			3.28		3.61
		153	Os01g0548600	cysteine-rich receptor-like protein kinase 2(LOC4326185)			3.36		2.52
		154	Os07g0537500	cysteine-rich receptor-like protein kinase 10(LOC4343479)			4.86
		155	Os05g0130100	cysteine-rich receptor-like protein kinase 2(LOC4337704)			2.98
		156	Os06g0689600	cysteine-rich receptor-like protein kinase 5(LOC4341898)			2.91
		157	Os07g0538400	cysteine-rich receptor-like protein kinase 25(LOC4343485)			2.99
		158	Os07g0541000	cysteine-rich receptor-like protein kinase 15(LOC4343498)			2.14
		159	Os07g0541400	putative receptor-like protein kinase At4g00960(LOC4343500)			1.87
		160	Os07g0540100	cysteine-rich receptor-like protein kinase 10(LOC4343493)			1.69
		161	Os10g0136500	cysteine-rich receptor-like protein kinase 4(LOC4348065)			0.47
	S-RLK	162	Os11g0208800	G-type lectin S-receptor-like serine/threonine-protein kinase At2g19130(LOC9268730)			2.21		2.02
		163	Os04g0103500	G-type lectin S-receptor-like serine/threonine-protein kinase At2g19130(LOC4334898)			2.73
		164	Os09g0454900	G-type lectin S-receptor-like serine/threonine-protein kinase At5g35370(LOC4347249)			1.69
		165	Os07g0551300	G-type lectin S-receptor-like serine/threonine-protein kinase B120(LOC4343549)			1.69
		166	Os10g0101000	G-type lectin S-receptor-like serine/threonine-protein kinase At1g34300(LOC4347940)			1.95
		167	Os04g0655400	G-type lectin S-receptor-like serine/threonine-protein kinase At1g34300 （LOC107278728）			0.58
		168	Os01g0890600	G-type lectin S-receptor-like serine/threonine-protein kinase At2g19130(LOC4324911)			0.59
	LRR-RLK	169	Os02g0274200	probable LRR receptor-like serine/threonine-protein kinase At4g36180(LOC9268112)			1.9		5.52
		170	Os07g0597200	probable LRR receptor-like serine/threonine-protein kinase At1g74360(LOC4343798)			3.22		2.28
		171	Os08g0248100	probable LRR receptor-like serine/threonine-protein kinase At3g47570(LOC4345065)					1.95
		172	Os12g0105800	probable LRR receptor-like serine/threonine-protein kinase MRH1(LOC4351262)					1.7
		173	Os02g0615300	probable LRR receptor-like serine/threonine-protein kinase At3g47570(LOC4329980)		0.59	0.54
		174	Os07g0468500	LRR receptor-like serine/threonine-protein kinase GSO2(LOC4343185)			2.24
		175	Os03g0773300	probable LRR receptor-like serine/threonine-protein kinase At2g16250(LOC4334271)			2.19
		176	Os11g0168700	leucine-rich repeat receptor protein kinase MSP1-like(LOC9267729)			1.74
		177	Os10g0469700	leucine-rich repeat receptor-like protein kinase TDR(LOC4348863)			1.8
		178	Os05g0305900	probable leucine-rich repeat receptor-like protein kinase At5g49770(LOC4338366)			1.96
		179	Os04g0618700	LRR receptor-like serine/threonine-protein kinase FLS2(LOC4337016)			1.95
		180	Os01g0694100	probable LRR receptor-like serine/threonine-protein kinase At3g47570(LOC4323883)			1.82
		181	Os05g0560300	probable LRR receptor-like serine/threonine-protein kinase MRH1(LOC4339596)			1.71
		182	Os01g0514700	probable i ctive leucine-rich repeat receptor-like protein kinase At1g66830(LOC4323994)			1.69
		183	Os01g0384300	probable LRR receptor-like serine/threonine-protein kinase RKF3(LOC4325430)			1.69
		184	Os05g0257100	probable LRR receptor-like serine/threonine-protein kinase At1g56140（LOC4338235）；(loc_os05g16824):12005.m06089 protein SHR5-receptor-like kinase, putative, expressed			1.69
		185	Os08g0203100	probable LRR receptor-like serine/threonine-protein kinase At1g56140(LOC4344912)			1.68
		186	Os11g0625900	probable LRR receptor-like serine/threonine-protein kinase At3g47570(LOC4350958)			1.69
		187	Os10g0468500	probable LRR receptor-like serine/threonine-protein kinase At4g08850(LOC4348855)			1.97
		188	Os12g0222900	leucine-rich repeat receptor-like protein kinase TDR(LOC4351803)			0.37
		189	Os11g0173500	probable LRR receptor-like serine/threonine-protein kinase At3g47570(LOC9266358)			0.57
		190	Os01g0818700//Os01g0818600	probable LRR receptor-like serine/threonine-protein kinase At1g06840（LOC9267172）；(loc_os01g60280):12001.m12158 protein ATP binding protein, putative, expressed			0.57
		191	Os03g0773700	leucine-rich repeat receptor-like serine/threonine-protein kinase BAM1(LOC4334273)			0.6
		192	Os06g0203800	LRR receptor-like serine/threonine-protein kinase ERECTA(LOC4340427)			0.59
	PERK-RLK	193	Os01g0750600	proline-rich receptor-like protein kinase PERK2(LOC4324628)					0.52
		194	Os01g0676200	proline-rich receptor-like protein kinase PERK8(LOC4325517)		0.58	0.53
	LysM-RLK	195	Os02g0681700	lysM domain receptor-like kinase 4(LOC4330326)			1.8
	Others	196	Os05g0522600	receptor-like protein kinase HSL1（LOC107276549）			4.52		2.65
		197	Os04g0631800	receptor-like serine/threonine-protein kinase SD1-6(LOC4337108)			3.63		2.75
		198	Os03g0159100	probable receptor-like protein kinase At5g56460(LOC4331688)			2.69		2.49
		199	Os01g0247500	receptor-like serine/threonine-protein kinase At1g78530(LOC4326761)			2.29		1.87
		200	Os01g0138400	probable receptor-like protein kinase At1g67000(LOC4325681)			1.85		2.44
		201	Os07g0628900	putative receptor-like protein kinase At4g00960(LOC4343987)			0.44		0.58
		202	Os01g0769700	receptor-like protein kinase FERONIA(LOC4325600)	DRUS2		0.48		0.54
		203	Os12g0632900	receptor-like protein kinase HSL1(LOC4352873)			0.44		0.58
		204	Os01g0878300	receptor-like protein kinase HSL1(LOC4325091)		1.69
		205	Os08g0249100	probable receptor-like serine/threonine-protein kinase At5g57670(LOC4345074)		1.74
		206	Os04g0632600	receptor-like serine/threonine-protein kinase SD1-8(LOC4337116)		0.59	0.48
		207	Os01g0117500	probable receptor-like protein kinase At5g39030(LOC4326069)		0.59	0.42
		208	Os05g0423500	probable receptor-like protein kinase At1g11050(LOC4338843)			3.07
		209	Os06g0496800	putative receptor-like protein kinase At4g00960(LOC4341100)			2.04
		210	Os07g0537600	putative receptor-like protein kinase At4g00960(LOC4343480)			7.01
		211	Os12g0632800	receptor-like protein kinase HAIKU2(LOC4352872)			4.34
		212	Os10g0483400	putative receptor-like protein kinase At4g00960(LOC4348931)			2.89
		213	Os07g0539700	putative receptor-like protein kinase At4g00960(LOC4343491)			2.51
		214	Os01g0742400	receptor-like protein kinase HSL1(LOC4326546)			2.29
		215	Os01g0113500	probable receptor-like protein kinase At5g39020(LOC4326127)			1.91
		216	Os03g0241600	probable receptor-like serine/threonine-protein kinase At5g57670(LOC4332213)			1.81
		217	Os04g0540900	probable receptor-like protein kinase At1g33260(LOC4336539)			1.76
		218	Os02g0710500	putative receptor-like protein kinase At4g00960(LOC4330489)			1.79
		219	Os11g0172133	putative receptor-like protein kinase At3g47110(LOC9270785)			1.74
		220	Os01g0137500	probable receptor-like protein kinase At1g67000(LOC4325676)			1.71
		221	Os06g0557100	receptor-like protein kinase 5(LOC4341290)			1.69
		222	Os01g0115600	probable receptor-like protein kinase At1g67000(LOC4326086)			0.34
		223	Os01g0115900	probable receptor-like protein kinase At5g39020(LOC4326089)			0.51
	SERK	224	Os01g0279800	somatic embryogenesis receptor kinase 2(LOC4326906)			0.56
	LecRK	225	Os10g0441900	L-type lectin-domain containing receptor kinase IV.1(LOC4348726)			2.06		1.76
		226	Os07g0129800	L-type lectin-domain containing receptor kinase IV.1(LOC4342321)			3.89
		227	Os07g0130400	L-type lectin-domain containing receptor kinase IV.1(LOC4342325)			2.48
		228	Os07g0575700	L-type lectin-domain containing receptor kinase IV.1(LOC4343699)			2.08
		229	Os03g0772600	L-type lectin-domain containing receptor kinase IV.1(LOC4334265)			2.07
		230	Os07g0132500	L-type lectin-domain containing receptor kinase IV.2(LOC4342338)			1.93
		231	Os07g0575750	L-type lectin-domain containing receptor kinase IV.1-like（LOC107275741）；(loc_os07g38820):12007.m08127 protein lectin-like receptor kinase 7, putative			1.88
		232	Os04g0288500	L-type lectin-domain containing receptor kinase IX.1(LOC4335391)			1.84
		233	Os07g0569800	L-type lectin-domain containing receptor kinase IX.1(LOC4343654)			1.69
		234	Os07g0131100	L-type lectin-domain containing receptor kinase IV.2(LOC4342332)			1.72
		235	Os04g0531400	L-type lectin-domain containing receptor kinase IV.1(LOC4336489)			1.69
		236	Os01g0113700	(loc_os01g02350):12001.m06877 protein receptor-like kinase ARK1AS, putative, expressed；glycerophosphodiester phosphodiesterase protein kinase domain-containing GDPDL2-like（LOC107276333）；receptor-like kinase ARK1AS			1.7
		237	Os09g0268000	L-type lectin-domain containing receptor kinase IV.1-like（LOC107276096）；(loc_os09g09500):12009.m04214 protein lectin-like receptor kinase 7, putative			0.51
	Other RKs	238	Os01g0668901	putative receptor protein kinase ZmPK1（LOC107276023）；(loc_os01g47840):12001.m10977 protein S-locus-like receptor protein kinase, putative			15.29		9.2
		239	Os01g0670100	putative receptor protein kinase ZmPK1(LOC4326333)			2.73
		240	Os01g0669100	putative receptor protein kinase ZmPK1(LOC4326332)			1.87
		241	Os01g0819100	probable i ctive receptor kinase At5g58300(LOC4327447)			1.94
Transcription factor	AP2/EREBP family	242	Os07g0410300	ethylene-responsive transcription factor 15(LOC9266984)			8.54		14.08
		243	Os07g0410700	ethylene-responsive transcription factor 15(LOC4343006)			5.28		7.47
		244	Os07g0617000	ethylene-responsive transcription factor 1-like(LOC4343912)			4.26		2.42
		245	Os05g0361700	ethylene-responsive transcription factor ERF071(LOC4338539)		2.06
		246	Os04g0529100	ethylene-responsive transcription factor ERF054(LOC4336472)		1.72
		247	Os06g0166400	ethylene-responsive transcription factor RAP2-9(LOC4340244)		0.57
		248	Os02g0654700	ethylene-responsive transcription factor 2(LOC4330189)	OsBIERF3		5.36
		249	Os03g0860100	ethylene-responsive transcription factor 15(LOC4334864)			4.69
		250	Os09g0571700	ethylene-responsive transcription factor ERF096-like，putative transcription factor Pti5（LOC107275382）(loc_os09g39810):12009.m06918 protein pathogenesis-related genes transcriptio l activator PTI5, putative			4.47
		251	Os09g0572000	ethylene-responsive transcription factor 1B(LOC9266123)			2.84
		252	Os01g0752500	pathogenesis-related genes transcriptional activator PTI5（LOC4327006）；(loc_os01g54890):12001.m11650 protein ethylene-responsive transcription factor 2, putative, expressed	ERF922		2.11
		253	Os04g0546800	ethylene-responsive transcription factor 2(LOC4336571)	ERF1		3.11
		254	Os05g0497300	ethylene-responsive transcription factor 4(LOC4339209)	RAV2		1.87
		255	Os01g0141000	AP2/ERF and B3 domain-containing protein Os01g0141000(LOC4325479)			1.97
		256	Os03g0182800	ethylene-responsive transcription factor RAP2-12(LOC4331843)	EBP-89		0.45
		257	Os04g0550200	ethylene-responsive transcription factor ERF038(LOC4336587)			0.51
		258	Os07g0235800	AP2-like ethylene-responsive transcription factor TOE3(LOC4342787)	SNB		0.57
		259	Os04g0649100	AP2-like ethylene-responsive transcription factor TOE3(LOC9269072)	SHAT1		0.57
	WRKY family`	260	Os06g0649000	probable WRKY transcription factor 60(LOC4341678)	WRKY28		11.16		8.81
		261	Os05g0571200	probable WRKY transcription factor 41(LOC4339665)			4.13		3.01
		262	Os11g0490900	probable WRKY transcription factor 56(LOC4350545)			4.92		6.3
		263	Os05g0537100	probable WRKY transcription factor 50(LOC4339451)			3.71		2.48
		264	Os01g0186000	probable WRKY transcription factor 50(LOC4325658)			3.31		3.47
		265	Os01g0714800	probable WRKY transcription factor 23(LOC4325945)					17.89
		266	Os09g0417600	probable WRKY transcription factor 40(LOC4347069)	WRKY76	3.93
		267	Os05g0583000	probable WRKY transcription factor 23(LOC4339739)	WRKY8		4.35
		268	Os05g0343400	probable WRKY transcription factor 26(LOC4338474)	WRKY53		2.12
		269	Os02g0181300	probable WRKY transcription factor 40(LOC4328512)	WRKY71		3.31
		270	Os01g0826400	probable WRKY transcription factor 33(LOC4327518)	WRKY24		2.97
		271	Os03g0321700	probable WRKY transcription factor 35(LOC4332680)	WRKY31		2.91
		272	Os05g0183100	probable WRKY transcription factor 50(LOC4337998)			1.83535
		273	Os07g0111400	probable WRKY transcription factor 57(LOC4342232)			0.46
		274	Os08g0499300	probable WRKY transcription factor 2(LOC4345940)	WRKY30		0.55			(Harkenrider et al., 2016)
	MYB transcription factor family	275	Os11g0684000	transcription factor MYB108(LOC4351131)	JAMYB		4.07		2.05
		276	Os04g0594100	myb-related protein Zm1(LOC4336841)				1.68
		277	Os05g0140100	transcription factor MYB28(LOC4337756)	MYB2P-1	2.49
		278	Os01g0702700	myb-related protein Hv33(LOC4324241)		1.79
		279	Os02g0685200	protein REVEILLE 1(LOC4330349)		0.42
		280	Os01g0192300	transcription factor MYB1R1(LOC4327305)		0.59
		281	Os03g0764600	uncharacterized LOC4334216(LOC4334216)		0.59
		282	Os12g0564100	transcription factor MYB24(LOC4352537)			5.07
		283	Os04g0517100	myb-related protein Myb4(LOC4336407)	MYB4		3.76
		284	Os01g0685400	myb-related protein Myb4-like(LOC9268190)			2.27
		285	Os01g0603300	uncharacterized LOC4324094(LOC4324094)			1.82
		286	Os05g0442400	transcription factor DIVARICATA(LOC4338925)			1.77
		287	Os04g0532800	transcription factor LAF1(LOC4336500)			1.69
		288	Os01g0635200	protein RADIALIS-like 2(LOC4326605)			0.35
		289	Os07g0119300	MYB family transcription factor, putative, expressed (LOC4342269)			0.44
		290	Os08g0548000	protein ODORANT1(LOC4346238)			0.48
		291	Os11g0558200	transcription factor MYB30(LOC4350727)	MYB4P		0.5
		292	Os01g0524500	transcription factor DIVARICATA(LOC4323963)	MYBS1		0.51
		293	Os05g0579600	protein RADIALIS-like 3(LOC4339715)			0.54
		294	Os03g0315400	myb-related protein Myb4-like(LOC4332651)	MYB2		0.59
	BHLH family	295	Os04g0618600	transcription factor PIF1(LOC4337015)			1.72
		296	Os12g0610200	transcription factor PIF4(LOC4352761)	PIL11	0.53
		297	Os03g0782500	transcription factor PIF5(LOC4334324)	PIL1		0.5
		298	Os01g0846000	ATP-dependent D helicase PIF1(LOC9267360)			0.54
		299	Os07g0143200	transcription factor PIF4(LOC4342383)			0.59
		300	Os03g0391700	transcription factor PIF4(LOC4333025)			0.59
		301	Os01g0575200	putative transcription factor bHLH041(LOC4326315)			3.94		2.31
		302	Os01g0928000	transcription factor ICE1(LOC4326959)	ICE	0.48
		303	Os01g0108600	uncharacterized LOC4326163(LOC4326163)		1.84	2.48
		304	Os01g0705700	transcription factor bHLH13(LOC4327669)	MYL2		2.62
		305	Os03g0741100	transcription factor BHLH148(LOC4334060)	BHLH148		2.42
		306	Os01g0900800	transcription factor bHLH128(LOC4325038)			2.07
		307	Os04g0557800	anthocyanin regulatory Lc protein(LOC4336636)			0.47
		308	Os02g0691500	transcription factor bHLH96(LOC9267196)			0.55
	NAC family	309	Os01g0816100	NAC domain-containing protein 68(LOC4327485)	NAC4		8.92		4.59
		310	Os03g0777000	transcription factor JUNGBRUNNEN 1(LOC4334294)			3.33		3.48
		311	Os11g0154500	NAC domain-containing protein 90(LOC4349814)					2.91
		312	Os02g0579000	NAC domain-containing protein 92(LOC4329768)	OMTN1				0.5
		313	Os03g0109000	NAC domain-containing protein 21/22(LOC4331342)					0.56
		314	Os06g0675600	NAC domain-containing protein 21/22(LOC4341823)	OMTN4 N				0.59
		315	Os11g0126900	NAC transcription factor 29(LOC4349648)		0.55
		316	Os04g0515900	protein CUP-SHAPED COTYLEDON 1(LOC4336400)	NAC10，NAC122	1.69
		317	Os03g0815100	NAC domain-containing protein 67-like(LOC4334553)	SNAC1		4.38
		318	Os07g0225300	NAC domain-containing protein 67(LOC4342753)	NAC067		2.51
		319	Os05g0442700	NAC domain-containing protein 90(LOC4338926)			1.89
		320	Os01g0884300	NAC domain-containing protein 48(LOC4325006)	SNAC2		1.81
		321	Os09g0493700	NAC domain-containing protein 17(LOC4347449)			1.75
		322	Os08g0200600	NAC domain-containing protein 21/22(LOC4344902)	OMTN6		0.49
		323	Os10g0477600	protein CUP-SHAPED COTYLEDON 1(LOC4348901)			0.53
		324	Os01g0672100	NAC domain-containing protein 73(LOC9270876)			0.51
	C2C2(Zn) CO-like, Constans-like zinc finger family	325	Os06g0264200	zinc finger protein CONSTANS-LIKE 16(LOC4340698)			0.35		0.53
		326	Os08g0249000	zinc finger protein CONSTANS-LIKE 3(LOC4345073)			0.47		0.53
		327	Os02g0178100	zinc finger protein CONSTANS-LIKE 3(LOC4328490)		0.4	0.32
		328	Os09g0240200	zinc finger protein CONSTANS-LIKE 2(LOC4346474)	CO3	0.58
		329	Os06g0654900	zinc finger protein CONSTANS-LIKE 5(LOC9269795)			0.37
		330	Os02g0148000	protein CHLOROPLAST IMPORT APPARATUS 2(LOC4328296)			0.38
		331	Os06g0298200	zinc finger protein CONSTANS-LIKE 9(LOC4340812)			0.51
		332	Os02g0610500	zinc finger protein CONSTANS-LIKE 3(LOC4329950)	COL4		0.55
		333	Os02g0606200	B-box zinc finger protein 25(LOC4329923)	OJ1058_F07.25		0.54
	bZIP transcription factor family	334	Os08g0357300	ocs element-binding factor 1(LOC4345363)			4.2		3.18
		335	Os06g0662200	basic leucine zipper 9(LOC4341753)	RISBZ1		2.41
		336	Os05g0569300	common plant regulatory factor 1(LOC4339653)	bZIP45		1.99
		337	Os01g0808100	transcription factor HBP-1b(c1)(LOC9266109)			0.45
		338	Os01g0801901	uncharacterized LOC107278258（LOC107278258）；b-ZIP TRANSCRIPTION FACTOR 7			0.48
		339	Os05g0443900	transcription factor HBP-1b(c38)(LOC4338933)			0.54
		340	Os04g0637000	transcription factor TGA4(LOC9270267)	TGAP1，bZIP37		0.59
	C2C2(Zn) DOF zinc finger family	341	Os10g0496000	dof zinc finger protein DOF3.1(LOC4349003)				1.99
		342	Os04g0678400	dof zinc finger protein DOF3.1(LOC4337414)			2.34
		343	Os09g0475800	dof zinc finger protein MNB1A(LOC9268074)			0.49
		344	Os03g0169600	cyclic dof factor 1(LOC4331765)			0.5
		345	Os01g0871200	zinc finger protein STOP1 homolog(LOC4324940)			0.62
	Heat stress transcription factor	346	Os10g0419300	heat stress transcription factor A-2c，2-keto-methylthiobutyric-acid-forming enzyme，heat shock factor RHSF6 （LOC4348646）	HSF6,HsfA2c	1.95		1.73
		347	Os03g0161900	uncharacterized LOC4331707；HEAT STRESS TRANSCRIPTION FACTOR A2D（OsHsfA2d）	HSF7,HsfA2d	2.44		1.85
		348	Os04g0568700	heat stress transcription factor B-2a(LOC4336701)	HsfB2a	2.5		1.69
		349	Os08g0546800	heat stress transcription factor B-2b(LOC4346229)	HsfB2b	4.32		2.33
		350	Os09g0526600	heat stress transcription factor B-2c(LOC4347637)	HsfB2c	2.31	1.69	2.22
		351	Os05g0530400	heat stress transcription factor A-4d(LOC4339409)	SPL7		3.75
		352	Os09g0456800	heat stress transcription factor B-1(LOC4347259)	Hsf23		2.41
	C2H2 zinc finger family	353	Os12g0583700	zinc finger protein 1(LOC4352653)	RZF71,ZFP252		2.43		1.93
		354	Os05g0444200	protein TRANSPARENT TESTA 1(LOC4338934)			3.64
		355	Os03g0764100	zinc finger protein 1(LOC4334213)			3.33
		356	Os03g0838800	zinc finger protein STOP1 homolog(LOC9267218)			1.93
		357	Os09g0560900	protein SUPPRESSOR OF FRI 4(LOC4347855)			0.44
	MADS box transcription factor family	358	Os02g0731200	MADS-box transcription factor 57（LOC4330621）；(loc_os02g49840):12002.m10018 protein MADS-box transcription factor 57, putative, expressed	MADS57	2.68		1.68
		359	Os02g0579600	MADS-box transcription factor 27（LOC4329771）；(loc_os02g36924):12002.m08779 protein MADS-box transcription factor 27, putative, expressed	MADS27			1.69
		360	Os03g0752800	MADS-box transcription factor 14(LOC4334140)	AGL10				1.72
		361	Os05g0423500	probable receptor-like protein kinase At1g11050(LOC4338843)			3.07
		362	Os04g0461400	uncharacterized LOC4336058(LOC4336058)			0.55
	C2C2(Zn) GATA transcription factor family	363	Os06g0571800	putative GATA transcription factor 22(LOC4341355)			0.44
		364	Os02g0220400	putative GATA transcription factor 22(LOC4328751)	CGA1		0.53
	Others	365	Os03g0287400	LOB domain-containing protein 1(LOC4332483)			9.63		6.85
		366	Os09g0379600	homeobox-leucine zipper protein HOX25(LOC9266289)			4.96		2.94
		367	Os08g0196700	nuclear transcription factor Y subunit A-4(LOC4344874)	NFYA7			1.69
		368	Os03g0855700	replication protein A 70 kDa D -binding subunit B(LOC4334834)					0.5
		369	Os01g0922600	squamosa promoter-binding-like protein 2(LOC4327245)	qHd1,SPL2	1.69
		370	Os12g0208900	zinc-finger homeodomain protein 3(LOC4351766)		0.49	0.4
		371	Os10g0561800	homeobox-leucine zipper protein HOX1(LOC4349388)	HOX1	0.58
		372	Os10g0330400	UPF0301 protein TC_0483(LOC4348336)		0.59
		373	Os06g0245900	E2F transcription factor-like E2FE(LOC4340638)			3.59
		374	Os02g0214900	probable histone deacetylase 19(LOC4328717)			2.0682
		375	Os02g0215200	probable histone deacetylase 19(LOC4328720)	HDAC2		2.81
		376	Os11g0705200	scarecrow-like protein 9(LOC4351217)			2.07
		377	Os10g0577600	lysine-specific demethylase JMJ706(LOC4349499)	JMJ706		1.83
		378	Os03g0251350	nuclear transcription factor Y subunit C-1(LOC9266204)	NFYC2		0.37
		379	Os08g0438400	zinc-finger homeodomain protein 10(LOC4345673)			0.46
		380	Os02g0725200	ribulose-1,5 bisphosphate carboxylase/oxyge se large subunit N-methyltransferase, chloroplastic(LOC4330582)			0.48		0.58
		381	Os06g0348800	probable transcription factor GLK1(LOC4340977)	GLK1		0.51
		382	Os03g0413000	nuclear transcription factor Y subunit B-3(LOC4333105)			0.51
		383	Os03g0656900	N utilization substance protein B homolog(LOC4333618)	NUS1		0.52
Other signal components	NB-LRR disease resistance protein	384	Os01g0359600	putative disease resistance protein RGA4（LOC107277700)					2.41
		385	Os06g0693100	putative disease resistance protein RGA3(LOC4341916)					0.3
		386	Os01g0720800	probable disease resistance RPP8-like protein 2(LOC9270472)			2.78		1.6
		387	Os06g0667900	putative disease resistance protein RGA3（LOC107278764)		1.6
		388	Os04g0514600	NB-ARC/LRR disease resistance protein；			3.05
		389	Os03g0324600	putative disease resistance protein RGA4(LOC4332698)			2.51
		390	Os05g0365300	putative disease resistance protein RGA3(LOC4338554)			0.4
		391	Os10g0130800	putative disease resistance protein RGA4(LOC4348037)			0.44
		392	Os11g0590700	putative disease resistance RPP13-like protein 3(LOC4350814)			0.48		0.6
		393	Os12g0237900	putative disease resistance RPP13-like protein 3(LOC4351855)			3.76
		394	Os11g0226933	disease resistance protein RPM1(LOC9267892)			1.99
		395	Os06g0287700	disease resistance protein RPM1(LOC9268881)			0.49
		396	Os04g0219600	disease resistance protein RPM1（LOC4335194）			0.43
		397	Os06g0146100	putative disease resistance RPP13-like protein 3(LOC4340110)			0.52
	Calcium signal-related proteins	398	Os05g0380900	probable calcium-binding protein CML15(LOC4338633)	CML15				0.37
		399	Os01g0135700	probable calcium-binding protein CML16(LOC4325693)	CML16				0.42
		400	Os11g0141400	probable calcium-binding protein CML36(LOC4349740)			3.94		2.32
		401	Os11g0600500	probable calcium-binding protein CML45(LOC4350858)			12.23
		402	Os01g0955100	probable calcium-binding protein CML31(LOC4325408)			6.69
		403	Os06g0683400	calcium-binding protein PBP1(LOC4341871)			4.81
		404	Os03g0331700	probable calcium-binding protein CML27(LOC4332731)			3.57
		405	Os07g0631700	probable calcium-binding protein CML45(LOC4343999)			3.25
		406	Os01g0949300	probable calcium-binding protein CML10(LOC4325760)			1.94
		407	Os03g0743500	calmodulin-like protein 4(LOC4334072)	CML4		4.12		2.75
		408	Os03g0812400	calmodulin-like protein 2(LOC4334549)			3.71
		409	Os01g0267900	calmodulin(LOC4324384)			1.69
		410	Os12g0132300	calmodulin-like protein 3(LOC4351420)	CML3		1.69
		411	Os11g0664800	calmodulin-binding protein 60 B(LOC4351074)					6.7
		412	Os12g0547600	calmodulin-binding protein 60 C(LOC4352457)			6.02		2.79
		413	Os09g0309200	protein SAR DEFICIENT 1(LOC4346682)			12.29
		414	Os08g0360300	protein SAR DEFICIENT 1-like（LOC107276160）；(loc_os08g27170):12008.m06730 protein calmodulin binding protein, putative			8.04
		415	Os04g0584600	calcium-dependent protein kinase 26(LOC4336783)	CDPK7		2.93
		416	Os07g0409900	calcium-dependent protein kinase 28(LOC4343002)	CPK18		1.69
		417	Os10g0539600	calcium-dependent protein kinase isoform 1(LOC4349249)	SPK		0.34
		418	Os03g0832200	calreticulin-like(LOC4334675)			2.65
		419	Os01g0570800	IQ domain-containing protein IQM1(LOC4326347)			2.16
		420	Os04g0517500	phosphoenolpyruvate carboxylase kinase 2(LOC4336410)		0.53	0.36
		421	Os05g0161500	probable GTP diphosphokinase CRSH2, chloroplastic(LOC4337890)	CRSH2	0.29
	GTP-binding proteins	422	Os05g0105200	GTP-binding protein YPTM1(LOC4337556)			2.23		1.77
		423	Os05g0536900	ras-related protein Rab7(LOC4339450)					0.59
		424	Os09g0527600	ras-related protein RABA3(LOC4347642)			2.09
		425	Os03g0191400	ras-related protein RABH1e(LOC4331906)	Rab6a		1.86
		426	Os01g0611100	GTP-binding nuclear protein Ran-1(LOC4325312)	RAN1		1.83
		427	Os03g0146000	ras-related protein RABC2a(LOC4331607)			0.57
		428	Os12g0560300	GTP-binding protein SAR1A(LOC4352510)	Sar1b		2.06
		429	Os07g0271000	guanosine nucleotide diphosphate dissociation inhibitor 2(LOC4342895)			1.69
	MAP kinases	430	Os01g0699500	mitogen-activated protein kinase kinase kinase 2(LOC4326919)			4.54		5.15
		431	Os01g0699600	mitogen-activated protein kinase kinase kinase 3(LOC4326920)			4.89		3.47
		432	Os05g0545400	mitogen-activated protein kinase kinase kinase 2(LOC4339497)					0.4
		433	Os03g0225100	mitogen-activated protein kinase kinase 9(LOC4332115)			1.72
		434	Os03g0285800	mitogen-activated protein kinase 5(LOC4332475)	MPK5		3.88
		435	Os05g0566400	mitogen-activated protein kinase 7(LOC4339633)		1.69
	Others	436	Os03g0206700	BTB/POZ domain-containing protein At5g67385(LOC4331999)		0.59	0.48
		437	Os03g0641300	BTB/POZ domain-containing protein At1g30440-like（LOC107280491）；(loc_os03g43990):12003.m09441 protein transposon protein, putative, Mutator sub-class, expressed			0.47
		438	Os11g0134300	CBL-interacting protein kinase 33(LOC4349698)			1.67
		439	Os12g0603700	CBL-interacting protein kinase 4-like(LOC4352728)			0.63
		440	Os07g0584100	probable serine/threonine-protein kinase WNK5(LOC4343738)			2.49
		441	Os07g0185000	probable serine/threonine-protein kinase WNK3(LOC4342585)			1.69
		442	Os10g0562500	serine/threonine-protein kinase D6PK(LOC4349393)			0.48
		443	Os04g0546300	serine/threonine-protein kinase D6PKL1(LOC4336568)			0.61
		444	Os04g0634700	diacylglycerol kinase 5(LOC4337126)			2.82		2.28
		445	Os01g0358100	protein RALF-like 33(LOC4326020)			3.32		2.11
		446	Os07g0637300	pyruvate dehydroge se (acetyl-transferring) kinase, mitochondrial(LOC4344039)					1.97
		447	Os05g0127200	phosphoinositide phospholipase C 2(LOC4337686)	PPC2	1.69
		448	Os07g0658700	phosphatidylinositol 4-phosphate 5-kinase 6(LOC4344166)			0.49
		449	Os02g0787600	glutamate receptor 2.9(LOC4330959)			0.49

## Sheet: Table S4
Table S4. List of differentially expressed genes involving with photosynthetic and antioxidant defence system.
Functional categories			Nr.	Gene ID	Gene description	Gene symbol	Fold chang				Ref.
							LEI10 vs LEM10	LEI20 vs LEM20	YSI10 vs YSM10	YSI20 vs YSM20
Photosynthetic system	Chlorophyll metabolism	Biosynthesis	1	Os10g0502400	glutamyl-tRNA reductase, chloroplastic(LOC4349044)	hemA				0.582
			2	Os06g0704600	delta-aminolevulinic acid dehydratase, chloroplastic(LOC4341997)	hemB				1.718
			3	Os03g0186100	uroporphyrinogen-III synthase, chloroplastic(LOC4331869)	hemD		0.575
			4	Os01g0286600	protoporphyrinogen oxidase, chloroplastic(LOC4327918)	PPOX		0.511
			5	Os03g0811100	magnesium-chelatase subunit ChlD, chloroplastic(LOC4334537)	OsChlD		0.559
			6	Os09g0297000	ferrochelatase-1, chloroplastic(LOC4346651)	hemH		1.684
			7	Os03g0323200	magnesium-chelatase subunit ChlH, chloroplastic(LOC4332690)	OsChlH		0.301
			8	Os06g0132400	magnesium protoporphyrin IX methyltransferase, chloroplastic(LOC4340015)	bchM		0.49
			9	Os01g0279100	magnesium-protoporphyrin IX monomethyl ester [oxidative] cyclase, chloroplastic(LOC4326901)	YGL8		0.342			(Kong et al., 2016)
			10	Os10g0496900	protochlorophyllide reductase B, chloroplastic(LOC4349004)	OsPORB		0.566
			11	Os03g0351200	divinyl chlorophyllide a 8-vinyl-reductase, chloroplastic(LOC4332843)	OsDVR		0.523			(Wang et al., 2010)
			12	Os10g0567400	chlorophyllide a oxygenase, chloroplastic(LOC4349433)	OsCAO1		0.525			(Yang et al., 2016)
		Degradation	13	Os01g0227100	probable chlorophyll(ide) b reductase NYC1, chloroplastic(LOC4327178)	NYC1		0.523		0.579
			14	Os09g0532000	protein STAY-GREEN, chloroplastic(LOC4347672)	SGR		2.964		2.028
			15	Os06g0354700	pheophytinase, chloroplastic(LOC4340988)	NYC3		3.92			(Morita et al., 2009)
	Photosynthesis-associated genes（PAGs）	PhotosynthesisⅡ	16	Os01g0501800	oxygen-evolving enhancer protein 1, chloroplastic(LOC4324479)	psbO		0.449
			17	Os10g0461600	psbP-like protein 1, chloroplastic(LOC9268431)	psbP		0.574
			18	Os08g0512500	psbP domain-containing protein 3, chloroplastic(LOC4346015)			0.59
			19	Os01g0617900	psbP domain-containing protein 5, chloroplastic(LOC4326610)			0.593
			20	Os01g0805300	psbP domain-containing protein 6, chloroplastic(LOC4327544)			0.457
			21	Os01g0934400	psbP domain-containing protein 7, chloroplastic(LOC4326784)			2.266
			22	Os02g0578400	photosynthetic NDH subunit of lumenal location 2, chloroplastic(LOC4329766)	psbQ	0.592	0.369
			23	Os01g0869800	photosystem II 22 kDa protein, chloroplastic(LOC4324933)	psbS1		0.426
			24	Os04g0690800	photosystem II 22 kDa protein, chloroplastic(LOC4337500)	psbS2		0.435
			25	Os05g0508900	photosystem II reaction center W protein, chloroplastic-like(LOC4339270)	psbW		0.328
			26	Os03g0333400	photosystem II repair protein PSB27-H1, chloroplastic(LOC4332745)	psb27		0.42
			27	Os05g0401100	UPF0603 protein Os05g0401100, chloroplastic(LOC4338729)	UPF0603		0.493
			28	Os03g0244000	protein SPA, chloroplastic(LOC4332227)	LQY1		0.507
			29	Os08g0504500	thylakoid lumenal 19 kDa protein, chloroplastic(LOC4345971)	Os08g0504500		0.454
			30	Os05g0549100	serine/threonine-protein kinase STN7, chloroplastic(LOC4339518)	Os05g0549100		0.595
			31	Os07g0673550	Ultraviolet-B-repressible protein(LOC9269218)	Os07g0673550		0.497
		PhotosynthesisⅠ	32	Os12g0189400	photosystem I reaction center subunit N, chloroplastic(LOC4351694)	psaN		0.467
		Cytochrome b6/f complex	33	Os07g0556200	cytochrome b6-f complex iron-sulfur subunit, chloroplastic(LOC4343570)	petC		0.523
		Photosynthethic electron transport	34	Os03g0835900	ferredoxin-3, chloroplastic(LOC4334701)	petF		2.282		1.972
			35	Os03g0685000	ferredoxin-2(LOC4333746)	OsFdC2		0.497
			36	Os02g0103800	ferredoxin--NADP reductase, leaf isozyme, chloroplastic-like(LOC4328000)	OsLFNR2		0.418
			37	Os07g0147900	ferredoxin--NADP reductase, embryo isozyme, chloroplastic(LOC4342399)	petH		1.853
			38	Os07g0489800	photosynthetic NDH subunit of subcomplex B 3, chloroplastic(LOC4343262)	Os07g0489800		0.441
			39	Os08g0276100	photosynthetic NDH subunit of subcomplex B 1, chloroplastic(LOC4345153)	Os08g0276100		0.451
			40	Os08g0566600	protein PROTON GRADIENT REGULATION 5, chloroplastic(LOC4346358)	PGR5		0.463
			41	Os07g0196200	NAD(P)H-quinone oxidoreductase subunit S, chloroplastic(LOC4342649)	Os07g0196200		0.518
		F-type ATPase	42	Os07g0513000	ATP synthase subunit gamma, chloroplastic(LOC4343366)	ATPF1G		0.511
			43	Os02g0750100	ATP synthase delta chain, chloroplasti（LOC9270776）	ATPF1D		0.514
		LHCA	44	Os09g0439500	chlorophyll a-b binding protein, chloroplastic(LOC4347166)	LHCA2		0.328
			45	Os08g0435900	chlorophyll a-b binding protein P4, chloroplastic(LOC4345663)	LHCA4		0.482
			46	Os02g0764500	chlorophyll a-b binding protein 4, chloroplastic(LOC4330828)	LHCA5		0.514
		LHCB	47	Os01g0720500	chlorophyll a-b binding protein of LHCII type 1(LOC4324705)	LHCB1		0.473
			48	Os03g0592500	chlorophyll a-b binding protein, chloroplastic(LOC4333359)	LHCB2		0.454
			49	Os07g0562700	chlorophyll a-b binding protein of LHCII type III, chloroplastic(LOC4343604)	LHCB3		0.46
			50	Os11g0242800	chlorophyll a-b binding protein CP26, chloroplastic(LOC4350176)	LHCB5		0.441
		Carbon fixation in photosynthetic organisms	51	Os02g0171100	glyceraldehyde-3-phosphate dehydrogenase GAPCP1, chloroplastic(LOC4328446)	GAPDH		2.445
			52	Os02g0601300	glyceraldehyde-3-phosphate dehydrogenase 3, cytosolic(LOC4329892)	GAPDH		2.704		2.014
			53	Os04g0459500	glyceraldehyde-3-phosphate dehydrogenase A, chloroplastic(LOC4336044)	GAPA		0.454
			54	Os11g0171300	fructose-bisphosphate aldolase, chloroplastic(LOC4349897)	ALDO		0.476
			55	Os08g0120600	fructose-bisphosphate aldolase cytoplasmic isozyme-like(LOC4344545)	ALDO		5.938		3.681
			56	Os01g0866400	fructose-1,6-bisphosphatase, cytosolic(LOC4325071)	MOC2		0.398
			57	Os04g0234600	sedoheptulose-1,7-bisphosphatase, chloroplastic(LOC4335227)	Os04g0234600		0.444
			58	Os03g0781400	probable ribose-5-phosphate isomerase 4, chloroplastic(LOC4334316)	rpiA		0.525
			59	Os02g0698000	phosphoribulokinase, chloroplastic(LOC4330413)	PRK		0.473
			60	Os09g0535000	triosephosphate isomerase, chloroplastic(LOC4347691)	TPI				0.574
			61	Os01g0841600	triosephosphate isomerase, cytosolic-like(LOC4327400)	TPI		2.189
			62	Os07g0152900	peroxisomal (S)-2-hydroxy-acid oxidase GLO5(LOC4342420)	GLO4		0.429
			63	Os01g0682500	D-glycerate 3-kinase, chloroplastic(LOC4324401)	GLYK		0.559
			64	Os10g0390500	alanine aminotransferase 2(LOC4348524)	OsAlaAT1		2.056		2.028
			65	Os03g0432100	pyruvate, phosphate dikinase 2(LOC4333181)	OsPPDK4		0.245
			66	Os06g0548000	aspartate aminotransferase, mitochondrial(LOC4341252)	GOT2				1.771
			67	Os03g0773800	malate dehydrogenase, glyoxysomal-like(LOC4334274)	MDH2		0.59
			68	Os08g0434300	malate dehydrogenase, chloroplastic(LOC4345657)	MDH2		2.713
			69	Os02g0603800	4-hydroxy-3-methylbut-2-en-1-yl diphosphate synthase (ferredoxin), chloroplastic(LOC4329911)	ISPG				1.705
			70	Os12g0274700	ribulose bisphosphate carboxylase small chain, chloroplastic(LOC4351966)	OsRBCS2	0.583	0.281
			71	Os12g0292400	ribulose bisphosphate carboxylase small chain, chloroplastic-like(LOC4352021)	OsRBCS4		0.369
			72	Os03g0267300	fructose-1,6-bisphosphatase, chloroplastic(LOC4332364)	FBP		0.395
			73	Os01g0208700	phosphoenolpyruvate carboxylase 1(LOC4325531)	ppc/Osppc4		0.47		0.54
			74	Os08g0366000	phosphoenolpyruvate carboxylase 2(LOC4345387)	ppc		1.705
			75	Os09g0315700	phosphoenolpyruvate carboxylase 2(LOC4346699)	ppc		2.029
	Chloroplast development		76	Os03g0785200	uncharacterized LOC4334343(LOC4334343)	MTEF1		0.376
			77	Os03g0360600	uncharacterized LOC4332887(LOC4332887)	MTEF1		0.559
			78	Os05g0404000	uncharacterized LOC4338743(LOC4338743)	MTERF4		0.516
			79	Os10g0548900	UDP-N-acetylmuramoyl-L-alanyl-D-glutamate--2,6-diaminopimelate ligase(LOC4349304)	MURE		0.559
			80	Os01g0279100	magnesium-protoporphyrin IX monomethyl ester [oxidative] cyclase, chloroplastic(LOC4326901)	YGL8		0.342
			81	Os04g0507100	protein LOW PSII ACCUMULATION 1, chloroplastic(LOC9270292)	Os04g0507100		0.371
			82	Os02g0610800	uncharacterized LOC4329953(LOC4329953)	TAB2		0.448
			83	Os12g0420200	chloroplast stem-loop binding protein of 41 kDa b, chloroplastic(LOC4352083)	Os12g0420200		0.451
			84	Os06g0348800	probable transcription factor GLK1(LOC4340977)	OsGLK1		0.507
			85	Os09g0240200	zinc finger protein CONSTANS-LIKE 2(LOC4346474)	OsCO3	0.583
			86	Os03g0656900	N utilization substance protein B homolog(LOC4333618)	OsNUS1		0.521
			87	Os12g0188700	thioredoxin M5, chloroplastic(LOC9270622)	Trxm5		0.543
			88	Os02g0220400	putative GATA transcription factor 22(LOC4328751)	Cga1		0.532
			89	Os01g0142100	probable zinc metalloprotease EGY2, chloroplastic(LOC4325486)	EGY2		0.476
			90	Os03g0792400	probable zinc metalloprotease EGY1, chloroplastic(LOC4334387)	EGY1		0.559
			91	Os03g0729000	probable zinc metalloprotease EGY3, chloroplastic(LOC4333985)	EGY3	2.189
			92	Os05g0417200	uncharacterized LOC4338807(LOC4338807)	MRL7L		0.52
			93	Os07g0657900	thioredoxin reductase NTRC(LOC4344159)	NTRC		0.595
			94	Os08g0553800	uncharacterized protein ycf39(LOC4346272)	Os08g0553800		0.532
			95	Os02g0125000	protein LOW PSII ACCUMULATION 2, chloroplastic(LOC4328146)	Os02g0125000		0.595
			96	Os01g0151200	inner membrane protein PPF-1, chloroplastic(LOC4324524)	Os01g0151200		0.595
			97	Os09g0453400	thylakoidal processing peptidase 1, chloroplastic(LOC4347239)	Os09g0453400		2.219
			98	Os03g0811100	magnesium-chelatase subunit ChlD, chloroplastic(LOC4334537)	OsChlD		0.559
			99	Os03g0351200	divinyl chlorophyllide a 8-vinyl-reductase, chloroplastic(LOC4332843)	OsDVR		0.523
	Response to light		100	Os05g0204600	B-box zinc finger protein 22(LOC4338069)	OsBBIX14		0.52
			101	Os02g0606200	B-box zinc finger protein 25(LOC4329923)	Os02g0606200		0.54
			102	Os09g0240200	zinc finger protein CONSTANS-LIKE 2(LOC4346474)	OsCO3	0.583
			103	Os02g0610500	zinc finger protein CONSTANS-LIKE 3(LOC4329950)	OsCOL4		0.555
			104	Os04g0497700	zinc finger protein CONSTANS-LIKE 3(LOC4336288)	Os04g0497700		0.503
			105	Os08g0242800	RNA polymerase sigma factor sigF, chloroplastic(LOC4345044)	SIG6		0.503
			106	Os04g0648700	crossover junction endonuclease EME1(LOC4337213)	EME1		1.712
			107	Os03g0285800	mitogen-activated protein kinase 5(LOC4332475)	OsMAP1		3.891
			108	Os03g0719800	phytochrome A(LOC4333930)	PHYA		0.52
			109	Os01g0182600	protein GIGANTEA(LOC4325329)	OsGI			1.705
			110	Os07g0695100	two-component response regulator-like PRR37(LOC4344399)	DTH7		0.433		0.564
			111	Os09g0382400	uncharacterized LOC4346938(LOC4346938)	PRIN2		0.476
ROS production			112	Os01g0734200	respiratory burst oxidase homolog protein A(LOC4324163)	OsrbohA	1.694
			113	Os08g0468100	nitrate reductase [NADH] 1(LOC4345795)			1.7411
Antioxidant defence system	Antioxidant enzymes	Peroxidase(POD)	114	Os10g0536700	peroxidase 5(LOC4349241)			0.406	1.866
			115	Os10g0109600	peroxidase N(LOC4347963)			34.06		43.111
			116	Os07g0677500	peroxidase 2-like(LOC4344281)					16.679
			117	Os03g0762400	peroxidase 35(LOC4334201)			4.257		14.929
			118	Os07g0677100	peroxidase 2-like(LOC4344277)			4.563		11.314
			119	Os08g0113000	peroxidase 47(LOC4344496)			2.713		3.227
			120	Os11g0112200	cationic peroxidase 1(LOC4349585)					3.506
			121	Os10g0109300	peroxidase A2(LOC4347962)					2.567
			122	Os07g0677200	peroxidase 2-like(LOC4344278)					2.282
			123	Os01g0326000	peroxidase 1(LOC4327001)					1.765
			124	Os07g0677400	peroxidase 2-like(LOC4344280)			0.31		0.451
			125	Os01g0326100	peroxidase 1(LOC4327002)		0.323
			126	Os07g0676900	peroxidase 70(LOC4344276)		0.547
			127	Os04g0602100	thylakoid lumenal 29 kDa protein, chloroplastic(LOC4336886)			0.473
			128	Os03g0235000	peroxidase A2(LOC4332175)			30.065		28.641
			129	Os01g0963000	cationic peroxidase SPC4(LOC4324556)			14.221		7.516
			130	Os04g0688100	cationic peroxidase SPC4(LOC4337482)			9.05		4.006
			131	Os01g0962700	cationic peroxidase SPC4(LOC4324554)			3.526		2.949
			132	Os06g0695500	peroxidase 16(LOC4341935)		1.693
			133	Os01g0327100	peroxidase 1(LOC4326969)			2.713
			134	Os09g0471100	peroxidase 17(LOC4347336)					0.579
		Glutathione S-transferase (GST)	135	Os09g0467200	glutathione transferase GST 23(LOC4347319)			1.686
			136	Os07g0468100	probable glutathione S-transferase GSTU1(LOC4343183)		0.566442	0.376312
			137	Os10g0529700	probable glutathione S-transferase GSTU6(LOC4349196)		0.373712
			138	Os10g0530400	probable glutathione S-transferase GSTU6(LOC4349202)		0.583	1.70527
			139	Os10g0530500	probable glutathione S-transferase GSTU6(LOC4349203)		0.590496	0.277392
			140	Os10g0530900	probable glutathione S-transferase GSTU6(LOC4349207)			1.77769
		Ascorbate peroxidase (APX)	141	Os04g0434800	probable L-ascorbate peroxidase 7, chloroplastic(LOC4335896)		1.689	1.84		2.297
			142	Os02g0553200	probable L-ascorbate peroxidase 8, chloroplastic(LOC4329643)	OsAPx8		0.457		0.566
		Peroxiredoxin (PRX)	143	Os01g0266600	peroxiredoxin-2F, mitochondrial(LOC4324376)			1.959		1.866
			144	Os02g0192700	peroxiredoxin-2E-2, chloroplastic(LOC4328586)			0.426		0.578
			145	Os06g0196300	putative peroxiredoxin Q, chloroplastic(LOC4340391)			0.511
		Thioredoxin (TRX)	146	Os12g0188700	thioredoxin M5, chloroplastic(LOC9270622)			0.543
			147	Os05g0169000	thioredoxin H4-2(LOC4337927)			1.89212		1.8025
		Thioredoxin reductase (TR)	148	Os06g0327300	thioredoxin reductase NTRA(LOC4340912)			1.686
			149	Os07g0657900	thioredoxin reductase NTRC(LOC4344159)	NTRC		0.595
		Superoxide dismutase (SOD)	150	Os03g0351500	superoxide dismutase [Cu-Zn] 1(LOC4332846)			1.693		1.8
			151	Os06g0115400	superoxide dismutase [Fe] 1, chloroplastic(LOC4339922)			0.556711
		Glutathione peroxidase (GPX)	152	Os11g0284900	probable glutathione peroxidase 2(LOC4350287)					1.771
		Glutathione reductase (GR)	153	Os10g0415300	glutathione reductase, chloroplastic(LOC4348623)	OsGR3		2.297
			154	Os02g0813500	glutathione reductase, cytosolic(LOC4331112)	OsGR2		1.753
		Catalase (CAT)	155	Os03g0131200	catalase-1(LOC4331509)	OsCATC		0.319		0.444
		Monodehydroascorbate reductase (MDHAR)	156	Os08g0557600	monodehydroascorbate reductase(LOC4346299)			2.313
	Non-enzymatic antioxidants	Carotenoids	157	Os03g0125100	beta-carotene hydroxylase 2, chloroplastic(LOC4331460)	DSM2		4.257		2.428
			158	Os10g0546600	carotene epsilon-monooxygenase, chloroplastic(LOC4349290)			0.413		0.538992
			159	Os01g0581300	lycopene epsilon cyclase, chloroplastic(LOC4324196)			0.529
			160	Os06g0729000	phytoene synthase 2, chloroplastic(LOC4342137)	PSY1		0.555
		Vitamin B6 (VB6)	161	Os10g0100700	probable pyridoxal 5'-phosphate synthase subunit PDX1.2(LOC4347937)		0.363	0.167
			162	Os02g0130100	probable pyridoxal 5'-phosphate synthase subunit PDX2(LOC4328188)			2.514
			163	Os12g0600400	pyridoxal kinase(LOC4352717)			2.549		2.329
			164	Os03g0115500	pyridoxine/pyridoxamine 5'-phosphate oxidase 2(LOC9271623)					0.579
		Vitamin C (VC)	165	Os06g0561000	probable inositol oxygenase(LOC4341305)	OsMIOX				2.46229
		Vitamin E (VE)	166	Os02g0744900	geranylgeranyl diphosphate reductase, chloroplastic(LOC4330711)	LYL1		0.47
		Glutathione	167	Os07g0509800	probable 5'-adenylylsulfate reductase 1, chloroplastic(LOC4343348)			8.11906		4.91061
			168	Os02g0735200	glutamine synthetase cytosolic isozyme 1-1(LOC4330649)	OsGS1				1.763
		Proline	169	Os03g0643300	ornithine aminotransferase, mitochondrial(LOC4333554)	OsOAT				1.741
	Regulator of Antioxidants	Positive	170	Os03g0743500	calmodulin-like protein 4(LOC4334072)	OsCML4		4.12387		2.75299
			171	Os04g0517100	myb-related protein Myb4(LOC4336407)	Osmyb4		3.758
			172	Os04g0540900	probable receptor-like protein kinase At1g33260(LOC4336539)	STRK1		1.753
			173	Os03g0315400	myb-related protein Myb4-like(LOC4332651)	OsMYB2		0.59
			174	Os03g0108600	DEAD-box ATP-dependent RNA helicase 50(LOC4331339)	OsBIRH1		0.593
			175	Os03g0786400	uncharacterized PE-PGRS family protein PE_PGRS54(LOC4334350)	DST		0.574349
			176	Os01g0814800	cysteine synthase-like(LOC4327479)			0.48971
			177	Os05g0480000	serine/threonine-protein kinase STN8, chloroplastic(LOC4339115)	STN8		0.389582
			178	Os04g0615700	protein argonaute 2(LOC4336991)	AGO2	1.694
		Negative	179	Os02g0532500	germin-like protein 2-4(LOC4329551)	GLP2-1		6.77396		4.22807
Response to oxidative stress			180	Os04g0445100	23.2 kDa heat shock protein(LOC4335956)				2.53151
			181	Os01g0136100	16.9 kDa class I heat shock protein 1(LOC4325697)				1.95884
			182	Os01g0184100	18.0 kDa class II heat shock protein（LOC4325342）；hsp20/alpha crystallin family protein	Oshsp18.0-CII	2.56685		2.65737
			183	Os03g0266900	17.4 kDa class I heat shock protein(LOC4332360)		4.62675	2.14355	2.36199
			184	Os12g0448900	alpha-dioxygenase 1(LOC4352160)			9.514		3.555
			185	Os08g0440100	temperature-induced lipocalin-1(LOC4345681)					1.771
			186	Os06g0597900	uncharacterized LOC4341438(LOC4341438)					0.550953
			187	Os03g0267000	18.1 kDa class I heat shock protein(LOC4332361)	OsHSP18.0-CI; OsMSR3; OsSHSP1	5.02805	3.41054
			188	Os01g0217500	protein DJ-1 homolog B(LOC4324580)		2.22068
			189	Os01g0929100	photosynthetic NDH subunit of subcomplex B 5, chloroplastic(LOC4326936)		0.476319
			190	Os03g0285800	mitogen-activated protein kinase 5(LOC4332475)			3.89062
			191	Os05g0323800	uncharacterized aarF domain-containing protein kinase At1g79600, chloroplastic(LOC4338416)			2.23457
			192	Os09g0459800	zinc-binding alcohol dehydrogenase domain-containing protein 2(LOC4347279)			1.69349
			193	Os09g0297000	ferrochelatase-1, chloroplastic(LOC4346651)			1.684
			194	Os08g0459600	12-oxophytodienoate reductase 7(LOC4345762)			1.681
			195	Os02g0612900	temperature-induced lipocalin-1(LOC4329967)			0.594604
			196	Os02g0128000	18.9 kDa heat shock protein(LOC4328171)			0.466516
			197	Os06g0694800	uncharacterized LOC4341930(LOC4341930)			0.570382
Cell death /senscence	Activator		198	Os01g0107900	protein EXECUTER 2, chloroplastic(LOC4326159)		0.543
			199	Os01g0613800	senescence-specific cysteine protease SAG39-like(LOC4325326)			0.42
			200	Os06g0725000	thiosulfate sulfurtransferase 16, chloroplastic(LOC4342106)					2.34567
			201	Os01g0816100	NAC domain-containing protein 68(LOC4327485)	OsNAC4		8.938		4.595
			202	Os12g0555500	major pollen allergen Bet v 1-D/H(LOC4352491)	OsPR10a		1.828		1.828
			203	Os03g0752500	senescence-specific cysteine protease SAG39-like（LOC107280424）precursor, putative, expressed			3.01
	Repressors		204	Os04g0429800	nicotinate phosphoribosyltransferase 2(LOC4335862)			2
			205	Os02g0125300	bax inhibitor 1(LOC4328149)			1.892
			206	Os02g0521300	protein BONZAI 1(LOC4329499)			1.687
			207	Os02g0656200	ceramide kinase(LOC4330198)			1.684
			208	Os02g0110200	probable inactive linolenate hydroperoxide lyase(LOC4328040)	OsHPL3	0.384	0.179
			209	Os02g0220400	putative GATA transcription factor 22(LOC4328751)	Cga1		0.532
			210	Os01g0192000	zinc finger CCCH domain-containing protein 2(LOC4327304)	OsDOS		0.523
			211	Os02g0575500	Activity of bc1 complex	OsABC1-2		0.466516

## Sheet: Table S5
	Table S5. qRT-PCR primers used in the present study
Gene Symbol	Probe Set ID	Gene Name	Forward primer sequence(5′–3′)	Reverse primer sequence(5′– 3′)	Purpose
Os02g0622500	Os.24611.1.S1_at	RNA-binding protein 42	GTGCGCTTGTCACGTTTGG	CCGTTCACAACGGTACCAGTC	Validation of microarray data
Os02g0661100	Os.6092.1.S1_at	Probable trehalose-phosphate phosphatase 1	CCGAGGCGACAATTTTGAA	GCGGTGGAGAACATGAACAA
Os09g0541000	Os.14256.1.S1_a_at	Probable aquaporin PIP2-7	TGCATGCGTCTGTTGTCAGTT	CATAAACACGCGTACCGTGC
Os04g0578000	Os.49507.1.S1_at	1-aminocyclopropane-1-carboxylate synthase	CACCACCACCACCTCAGC	GACGTAGTAAGGCGCAGCAT
Os07g0129200	Os.323.1.S1_at	Pathogenesis-related protein PRB1-3	GTATGCTATGCTACGTGTTTATGC	GCAAATACGGCTGACAGTACAG
Os06g0726100	Os.51172.1.S1_x_at	Chitinase 3	GTTCTGGTTCTGGATGACGC	GCCGTTGATGATGTTGGTGA
Os11g0195500	Os.18467.1.S1_s_at	Lipase-like PAD4	TCCAACAGCAGCGGTTCAG	CACCGTAGCAGGAGTGTGCA
Os12g0569500	Os.17108.1.S1_at	Osmotin-like protein	GACGTCGCCGACAACTAGCT	TGCGCACGTACAAACATAAGG
Os03g0694000	Os.12106.1.S1_at	Germin-like protein 3-6	CGACACCGGGAACAGGTACT	GTCTTGCCAACGTTGAACT
Os06g0499900	Os.22279.3.S1_x_at	Dihydrolipoyllysine-residue acetyltransferase component 1 of pyruvate dehydrogenase complex, mitochondrial	CCGCTGACCATCGTGTATTTG	GGCCAACCTTTTTCCAACAGA
Os06g0132400		Magnesium protoporphyrin IX methyltransferase（CHlM）	GCTTCATCTCCACGCAGTTCTACT	GCAATGACGAATCGAAGACGCACA	Expression analysis in YSBR1 untreated (NYS) and treated (DYS) with darkness
Os10g0567400		Chlorophyllide a oxygenase(CAO)	ACACCTTCATCTGGGCTTCAAGGA	AGATGCGTCGAACATTGCTTGGTG
Os09g0532000		STAY-GREEN(SGR)	GTTTCCATTTGCTTGCCATCT	ATGCAATGTCGCCAAATGAC
Os06g0354700		Pheophytinase(NYC3)	TCTATCTAGGTGCCAAAGGC	ATTCTGGCACCTGCTGTTTC
Os06g0681400		Polyubiquitin(Ubq)	CTGCTGCTGTTCTTGGGTTCA	TCATTATAGTTCTTCCATGCTGCTC
